# Supplementary material for: Modulation of the Host Interferon Response and ISGylation Pathway by B. pertussis Filamentous Hemagglutinin
Source: PLoS One. 2011 Nov 30;6(11):e27535. doi: 10.1371/journal.pone.0027535 (PMC3227562; doi:10.1371/journal.pone.0027535)
Supplement: Table S1 — FHA-activated elements. The 817 elements whose expression was activated by at least 3-fold in FHA-treated compared to untreated cells are represented, together with their expression values. (XLS) [file pone.0027535.s002.xls]

## Sheet: Dieterich_Supplementary Table 1
LUID	NAME	Mock1 - 0.5hr	Mock1 - 2hr	Mock1 - 4hr	Mock1 - 6hr	Mock2 - 0.5hr	Mock2 - 2hr	Mock2 - 4hr	Mock2 - 6hr	FHA1 - 0.5hr	FHA1 - 2hr	FHA1 - 4hr	FHA1 - 6hr	FHA2 - 0.5hr	FHA2 - 2hr	FHA 2 - 4hr	FHA2 - 6hr	FHA3 - 0.5hr	FHA3 - 2hr	FHA3 - 4hr	FHA3 - 6hr	FHA4 - 0.5hr	FHA4 - 2hr	FHA4 - 6hr
26996	ITGA6 integrin, alpha 6 | IMAGE:141395 || 177992	-0.383	0.112	-0.173	0.206	-0.162	0.11	0.065	-0.277	-0.09	0.212	1.834	1.49	0.065	-0.178	1.637		-0.16	0.284	2.061	1.864	-0.047	0.37	1.404
520022	ABCA1 ATP-binding cassette, sub-family A (ABC1), member 1 | IMAGE:827168 || 221891	0.722	-0.313	-0.858	0.251	-0.377	-0.075	-0.5	-0.272	-0.155	0.867	2.189	2.075		0.737	1.562	2.105	-0.295	1.399	2.136	2.529	-0.452	2.145	1.579
28205	ABR active BCR-related gene | IMAGE:52408 || 163377	0.249	0.064	-0.631	0.328	-0.47	-0.468	-0.433		2.482	0.864	1.446	1.062	2.877	0.394	1.019	0.492	2.852	0.216	1.543	0.866	2.785	0.292	0.076
20258	ADA adenosine deaminase | IMAGE:682715 || 162922	-1.188	0.327	-0.598	-0.829	0.173	-0.505	-0.22	-1.142	-0.665	2.357	2.649	2.345	0.64	2.407	2.742	2.455	-0.185	2.769	3.076	2.459	-0.052	2.365	2.399
1510	ADA adenosine deaminase | IMAGE:683191 || 161745	0.497	0.552	-0.063	-0.254	0.368	0.19	0.345	-0.357	-0.13	2.882	3.214		1.785	2.902	2.907	2.67	0.24	3.254	3.371	2.854	0.503	2.74	3.164
27662	ADA adenosine deaminase | IMAGE:683191 || 161745	-0.798	0.347	-0.228	-0.549	0.173	-0.335	-0.07	-0.872	-0.595	2.437		2.675	0.54	2.457	2.932	2.775	0.035	3.179	3.226	2.779	-0.032	2.555	2.809
3760	ADA adenosine deaminase | IMAGE:684742 || 184792	0.194	0.429	-0.266	-0.447	0.245	-0.173	0.152	-0.48	-0.293	2.629	3.121		1.472	2.789	2.794	2.537	-0.213	2.981	3.268	2.621	0.69	2.517	2.971
3980	ADA adenosine deaminase | IMAGE:824678 || 184896	-0.498	0.267	-0.168	-0.539	0.223	-0.335	0.11	-0.592	-0.305	2.587	3.689	3.045	0.74	2.587	3.032	2.905	0.135	3.069	3.576	2.889	0.068	2.695	2.819
521216	ADAM17 a disintegrin and metalloproteinase domain 17 (tumor necrosis factor, alpha, converting enzyme) | IMAGE:182177 || 121252	0.512	0.007	-0.118	-0.129	0.723	0.655	-0.35	0.738	1.665	1.867	0.619	0.235	0.88	0.817	-0.188	0.425	1.625	0.889	0.666	1.089	0.708	1.695	0.809
13992	ADAM19 a disintegrin and metalloproteinase domain 19 (meltrin beta) | IMAGE:1340139 || 182110	1.172	0.187	0.062	0.721	0.203	0.105	0.06		0.475	-0.213	2.049	2.485	0.09	0.177	0.802	2.025	-0.125		1.386	1.779	0.358	-0.225	1.839
502297	ADAR adenosine deaminase, RNA-specific | IMAGE:950367 || 116122	1.044	-0.091	0.354	0.413	0.125	0.227	0.382	0.57	0.147	0.969	2.321	2.187		0.669	1.524	1.057	-0.283	1.101	1.978	1.301	0.35	0.277	1.321
516810	ADM adrenomedullin | IMAGE:774446 || 101712	-0.971	0.554	-0.541		0.23	-0.328	-0.313	-0.365	1.152	4.524	3.576	3.392	1.677	4.384	3.309	2.322	1.502	4.446	3.713	2.566	1.605	3.922	2.286
508689	ADORA2A adenosine A2a receptor | IMAGE:279970 || 102578	-0.968	0.067	0.262	0.161	-0.407	-0.145	0.21	-0.572	-0.115	1.817	1.269	1.585	-0.37	1.747	1.742	1.795	0.245	2.049	2.146	2.049	-0.432	1.925	1.449
28009	ADRBK2 adrenergic, beta, receptor kinase 2 | IMAGE:1292677 || 249321	-1.183	-0.028	-0.693	-0.084	-0.772	-0.49	-0.505	-0.637	-0.13	0.902	0.904	0.96	-0.535	1.312	0.807	0.72	-0.25	1.954	1.461	1.634	-0.077	1.76	1.124
1529	AF15Q14 AF15q14 protein | IMAGE:683369 || 187099	1.557	0.122	0.227	0.336	0.228	0.25	0.515	0.723	0.49	1.732	1.724			1.322	1.007	0.79	0	1.504	1.751	1.004	0.053		1.714
27665	AIM2 absent in melanoma 2 | IMAGE:683659 || 160889		0.847	1.822		0.823	0.125	0.67	1.748	0.215	0.107		3.705		-0.973	2.322	2.415	0.715	-1.111	3.276	2.749	1.218	1.095	1.979
19204	AIM2 absent in melanoma 2 | IMAGE:683659 || 160889		-1.183	1.072		-0.817	-1.615	0.44	0.258	-1.295	0.497	2.349	1.505	0.52	-0.263	-0.508	0.555	-1.425	-0.901	2.296	1.719	-1.042	0.715	-0.041
517398	AIM2 absent in melanoma 2 | IMAGE:814410 || 107384	0.687	0.212		0.826	0.238	0.36	0.145	0.593	0.45		2.084			0.712	1.777	1.62	-0.53	0.444	1.891	1.234	0.563	-0.19	0.914
531242	AK3 adenylate kinase 3 | IMAGE:1613496 || 313214	1.137	-0.198	-0.063	-0.014	0.438	0.16	0.205	-0.247	-0.19	1.362	2.764	2.31	-0.525	0.902	2.117	1.82	-0.34	1.774	2.651	2.484	-0.437	1.86	2.474
518699	AKAP2 A kinase (PRKA) anchor protein 2 | IMAGE:262695 || 225677	-0.404	-0.299	-0.454	0.205	0.117		-0.166	-0.098	-0.531	1.161	2.063	2.559	0.034	0.091	1.346	1.559	-0.451	0.473	1.69	1.843	0.142	0.349
13602	AMPD3 adenosine monophosphate deaminase (isoform E) | IMAGE:1336374 || 182075	1.079	0.734	0.639	0.648	0.92	0.242	0.127	1.605	1.112	0.754	0.956	2.012	0.487	0.584	1.029	1.942	0.592	1.256	1.853	2.206	-0.155	1.842	2.466
525728	APOL3 apolipoprotein L, 3 | IMAGE:1584411 || 223997	1.669	0.414	0.349	0.748	0.59	0.032	0.517	1.215	0.682	1.074	2.086	1.852	0.677	1.004	0.869	1.362	0.462	0.816	1.373	1.006	0.445	0.782	1.446
26039	AQP3 aquaporin 3 | IMAGE:196005 || 120491	0.924	0.169	0.024	0.333	-0.025	-0.003	-0.108	0.52	0.827	2.019	2.341	2.487		1.989	1.984	1.757	0.947	2.071	2.538		1.51	1.647	1.551
515160	AQP9 aquaporin 9 | IMAGE:1046484 || 106047		-0.546	-0.161	-0.802	-0.33	-0.768		-1.115	0.522	2.464	3.576			2.804	2.569	3.382	-0.838	2.306		2.686	0.265	2.432	2.586
29206	AREG amphiregulin (schwannoma-derived growth factor) | IMAGE:1926453 || 320496	0.182	0.097	-0.588	-0.429	0.303	0.185	0.08	-0.362	0.485	1.997	1.199		0.83	1.677	1.332	0.535	0.255	1.979	1.406	0.739	1.078	1.395	1.569
520079	ARFGAP1 ADP-ribosylation factor GTPase activating protein 1 | IMAGE:506564 || 222868	-0.283	-0.198	-0.023	0.306	0.028		0.105	-0.087	-0.17	1.012	1.684	1.4	0.355	0.982	1.137	0.85	-0.32	1.584	1.331	1.454	0.343	1.82	1.054
500517	ARNT2 aryl-hydrocarbon receptor nuclear translocator 2 | IMAGE:363590 || 101396	-0.558	1.047	-0.138	-0.099	-0.027	0.515	-0.19	-0.412	-0.225	0.707	1.499	2.655	0.02	0.087	1.072	2.455	0.395	-0.231	1.186	2.689	-0.292	0.075	2.059
509053	ASM3A acid sphingomyelinase-like phosphodiesterase | IMAGE:460106 || 113522	-0.156	-0.031	-0.576	-0.117	0.035	-0.113	-0.678	-0.71			1.721	3.517	0.422	0.409	2.734	3.037	-0.093	1.241	2.958	3.551	0.63	1.667	3.161
26521	ATF3 activating transcription factor 3 | IMAGE:428248 || 184490	-1.223	-0.358	-1.293	-0.504	0.168	-0.29	-0.695	-1.147	3.12	2.812	2.674	1.85	2.835	1.422	1.557	1.14	3.24	1.734	2.251	1.354	2.853	0.83	0.884
501334	ATF3 activating transcription factor 3 | IMAGE:51448 || 109885	-0.643	-0.128	-0.673	-0.274	0.298	-0.13		-0.627	3.05	2.832	3.374	2.08	2.745	1.472	2.497	1.44	3.58	1.794	2.411	1.744	3.293	1.28	1.104
28544	ATF3 activating transcription factor 3 | IMAGE:51448 || 109885	-0.623	-0.318	-0.863	-0.524	0.308		-0.235	-0.927	2.79	2.782	3.364	2.15	3.245	1.562	2.147	1.71	3.6	1.714	2.521	1.634	3.263	1.13	1.024
525436	ATF5 activating transcription factor 5 | IMAGE:1472585 || 225292	-0.641	0.414	-0.101	-0.042	0	0.172	0.457	-0.295	-0.148	1.584	2.236	1.212	0.017	1.094	1.209	1.242	0.252	1.176	1.673	1.176	-0.165	1.332	0.896
503048	ATP2C1 ATPase, Ca++ transporting, type 2C, member 1 | IMAGE:289288 || 106517	1.154	-0.181	-0.086	0.063	0.135	0.167	0.342	0.58	0.627	0.629	1.611	1.107	0.452	0.669	0.614	0.987	0.007		1.178	1.621	0.17	1.497	1.661
520001	B4GALT5 UDP-Gal:betaGlcNAc beta 1,4- galactosyltransferase, polypeptide 5 | IMAGE:825641 || 224157	-0.906	-0.131	-0.476	-0.277	0.025	-0.183	-0.298	-0.59	-0.423	2.229	2.601	2.207	0.002	1.909	2.364	1.607	-0.303	2.221	2.178	2.001	0.05	1.907	1.551
528563	BACH1 BTB and CNC homology 1, basic leucine zipper transcription factor 1 | IMAGE:2009495 || 308504	-0.27	-0.505	0.05	-0.001	0.291	-0.397	0.218	-0.584	-0.337	1.225	1.657	0.563	0.448	1.015	1.55	-0.067	-0.397	1.897	1.704	0.747		2.323	-0.053
542487	BAPX1 bagpipe homeobox (Drosophila) homolog 1 | IMAGE:2569000 || 330889	-0.228	0.197	-0.258	-0.249	0.083	-0.145	-0.17	-0.552	1.695	2.987	2.649	2.075	1.81	3.097	1.982	2.585	1.515	2.159	2.246	2.369	1.128	2.605	2.159
9693	BATF basic leucine zipper transcription factor, ATF-like | IMAGE:1184080 || 184357	-0.436	0.069	0.264	0.623	0.455	-0.373	0.702	0.02	-0.433	1.589	3.601	2.817	0.142	1.409	2.684	2.477	0.237	1.961	3.158	2.341	0.21	2.297	1.941
10905	BATF basic leucine zipper transcription factor, ATF-like | IMAGE:1283074 || 180908	-0.411	0.074	0.259	0.528	0.19	-0.168	0.217	-0.215	-0.738	1.604	3.406	2.672	-0.123	1.824	2.779	2.462	-0.228	1.926	2.763	1.796	-0.325	1.872	1.646
521033	BATF basic leucine zipper transcription factor, ATF-like | IMAGE:1558151 || 226760	-0.676	-0.021	-0.286	0.103	0.415	-0.413	0.202	-0.35	-0.613	1.759	3.241	1.947	0.272	1.629	2.824	2.097	-0.263	1.771	2.578	1.281	-0.26	1.217	1.631
531296	BAZ1A bromodomain adjacent to zinc finger domain, 1A | IMAGE:1644670 || 313481	0.652	0.137	0.202	0.491	0.393	0.455	0.3	0.528	0.485	0.867	1.939	1.375	0.5	0.757	0.902	1.415	0.205	0.939	1.596	1.589	0.208	1.335	1.299
14500	BCL2A1 BCL2-related protein A1 | IMAGE:1353675 || 179534	-0.156	-0.321	-0.576		-0.095	-0.253	-0.448	-0.68	0.957	1.989	2.731	1.797	1.292	2.419	1.834	1.797	0.897	2.431	2.858	1.921	1.04	2.067	1.131
24637	BCL2A1 BCL2-related protein A1 | IMAGE:1353675 || 179534	-0.176	0.229	-0.126	0.363	-0.345	-0.033	-0.128	-0.46	1.487	2.799	3.521	2.647	1.052	2.699	2.294	2.757	1.577	2.321	3.158	3.211		2.577	2.571
541831	BCL2A1 BCL2-related protein A1 | IMAGE:2400539 || 330470	0.267	0.792	0.147	1.056	0.518	0.29	0.165	0.293		3.622	3.964	3.41		3.172	3.227	2.91	1.69	3.244	3.841	2.654	2.253	3.4	3.044
502058	BCL2A1 BCL2-related protein A1 | IMAGE:814478 || 109700	1.297	0.802	0.727	0.306	0.868	0.44	-0.105	0.603	2.66	2.862	3.054	2.86	1.645	2.182	2.137	3.5	2.2	2.264	3.081	2.354	1.653	2.2	3.354
28638	BCL2A1 BCL2-related protein A1 | IMAGE:814478 || 109700	0.937	0.292	-0.413	0.496	-0.122		-0.055	-0.057	1.53	2.552	2.664	2.45		2.872	2.467	2.55	1.67	2.054	3.241	2.114	1.593	2.46	1.644
24429	BCL6 B-cell CLL/lymphoma 6 (zinc finger protein 51) | IMAGE:1340526 || 161146	-0.373	-0.278	-0.023	0.606	0.058	-0.01	0.015	-0.057	0.21	0.882	2.004	1.61	0.625	1.102	1.697	1.78	0.32	1.434	2.131	2.074	0.483	1.81	1.624
26535	BCL6 B-cell CLL/lymphoma 6 (zinc finger protein 51) | IMAGE:471810 || 184378	-0.357	-0.522	-0.157	0.712	0.474	-0.084	0.121	-0.221	-0.054	0.688	1.72	1.756	0.521	0.038	1.193	1.706	0.306	1.35	1.727	1.77	0.809	1.636	1.18
2353	BCL6 B-cell CLL/lymphoma 6 (zinc finger protein 51) | IMAGE:712395 || 161128	-0.927	-0.662	-0.687	0.452	-0.756		-0.329	-0.491	-0.194	-0.272	1.64	1.716	-0.209	0.008	0.863	1.736	0.196	0.93	1.797	2.06	-0.491	1.106	1.03
19268	BCL6 B-cell CLL/lymphoma 6 (zinc finger protein 51) | IMAGE:712395 || 161128	-1.184	-0.279	-0.664	0.355	-0.413	-0.601	-0.346	-0.768	-0.271	0.191	1.353	1.739	-0.146	0.121	0.786	1.689	0.329	1.093	1.76	1.723	0.332	1.239	1.393
527799	BCL6 B-cell CLL/lymphoma 6 (zinc finger protein 51) | IMAGE:826182 || 312398	-0.878	-0.413	-0.568	0.571	-0.397	-0.325	-0.09	-0.532	-0.175	0.057	1.279	1.635	-0.13	-0.073	0.802	1.685		0.989	1.676	1.579	-0.212	1.375	1.029
11767	BCR downstream signaling 1 | IMAGE:1301195 || 183558	-1.19	-0.655	-0.39	1.149	-1.389	-0.917	-0.602	-0.344	-1.447	-0.685	2.347	1.453	-0.452	-0.425	0.05	2.373		-0.353	1.344	2.547	-0.644	-0.117	0.347
509242	BF B-factor, properdin | IMAGE:741977 || 115822	-1.446	0.369	-0.166	-0.267	0.305	0.547	0.662	-0.54	0.167	3.309	4.821	5.447	0.062	1.909	3.954	4.347	0.127	2.261	4.148	4.771	0.36	0.807	4.031
527782	BIRC3 baculoviral IAP repeat-containing 3 | IMAGE:127032 || 315623	-0.036	0.359	0.634	0.703	0.155	0.207	0.532	0.46	0.707	1.479	1.061		0.942	1.639	1.034	1.387	0.047	0.901	1.888	1.181	0.4	1.597	0.921
18603	BRCA1 breast cancer 1, early onset | IMAGE:1357413 || 161156	-1.001	-0.376	-0.851	-0.062	0.34	-0.408	0.277	-0.545	-0.758	1.084	2.806	2.282	0.077	0.264	1.339	1.902	-0.168	0.086	2.073	1.816	-0.205	-0.238	1.296
518744	BRD4 #bromodomain-containing 4 OR #Hs.213814 ESTs, Highly similar to BRD4_HUMAN BROMODOMAIN-CONTAINING PROTEIN 4 (HUNK1 PROTEIN) [H.sapiens] | IMAGE:267713 || 226288		0.569		0.173	0.755	0.407	0.042	1.28	0.187	1.209	1.651		0.552	-0.241	0.654	1.587	0.257	0.561	1.418	1.461	0.26	0.827	1.601
11322	BRDG1 BCR downstream signaling 1 | IMAGE:1287810 || 180662	1.19	0.755		1.059	0.501	0.033	0.288	1.216	1.113	0.205	2.017			0.505	1.97		0.073	0.177	2.474	1.457	0.496	0.113	0.807
28228	BST1 bone marrow stromal cell antigen 1 | IMAGE:250126 || 163426	-0.358	0.047	-0.338		0.283	-0.125	-1.11e-16	-0.152	-0.345	2.247	2.429	1.635	0.42	1.747	2.392	1.415	0.175	1.939	2.756	1.659	0.348	1.675	1.669
24401	BTG2 BTG family, member 2 | IMAGE:1288609 || 177864	0.614	-0.171	-0.106	0.143	0.145	0.077	-0.118	0.05	1.977	1.049	0.551			1.359	0.744	-0.613	1.867	1.671	0.998	-0.149	1.57	1.097	0.091
500452	BTG3 BTG family, member 3 | IMAGE:246304 || 109273	-0.643	0.362	-0.043	-0.094	-0.102	0.18	-0.055	-0.477	0.24		1.914	1.37	0.455	1.262	1.177	0.98	0.86	2.134	1.431		0.553	2.06	0.714
500641	C11ORF8 chromosome 11 open reading frame 8 | IMAGE:363597 || 111559	1.253	0.508	0.603	0.242	0.484	0.156	-0.149	0.729	0.556	0.878	2.4	2.716		1.538	2.453	2.316	-0.124	1.05	2.887	1.59	0.239	0.936	2.5
529437	C12ORF4 chromosome 12 open reading frame 4 | IMAGE:754017 || 308072	-0.248	0.177	-0.138	0.271	0.043	0.435	0.05	-0.252	0.215	0.347	1.829	1.385	0.21	-0.083	0.932	1.595	0.405	-0.261	1.236	1.799	-0.142	0.135	1.189
502346	C1QB complement component 1, q subcomponent, beta polypeptide | IMAGE:85128 || 100935	1.167	0.582	0.257	0.936	0.658	0.65	1.135	0.973	0.23	0.352	2.274	1.03	0.235	0.222		1.64	0.38	0.534	0.851	1.864	0.183	0.61	1.984
541585	C3AR1 complement component 3a receptor 1 | IMAGE:2012135 || 330328	1.467		0.237	0.586	-0.002	-0.11	0.065	1.013	0.38	0.522		1.61		1.352	1.427	1.81	0.36	0.544	1.901	1.234	0.393	1.12	1.544
500395	C3AR1 complement component 3a receptor 1 | IMAGE:810242 || 118876	0.124		0.234	0.713	0.175	0.397	0.192	0.27	-0.293	0.919	1.921	1.807	1.192	0.849	0.974	1.857	0.667	1.181	2.578	1.531	0.81	1.427	1.851
27560	CAD carbamoyl-phosphate synthetase 2, aspartate transcarbamylase, and dihydroorotase | IMAGE:589048 || 178495	-1.196	-0.611	-0.786	-0.667	-0.165	-0.403	-0.128	-1.21	0.927	2.589	2.661	2.577	1.532	2.289	2.384	2.457	0.987	2.301	2.508	3.041	1.23	2.457	2.261
500319	CASP1 caspase 1, apoptosis-related cysteine protease (interleukin 1, beta, convertase) | IMAGE:120106 || 103028	-0.348	0.197	0.272	0.571	-0.247	0.115	-0.07	-0.062	0.745	0.517	2.059	1.125	0.4	0.657	0.942	1.425	0.245	0.829	1.616	1.929		1.085	0.769
23154	CASP1 caspase 1, apoptosis-related cysteine protease (interleukin 1, beta, convertase) | IMAGE:2109733 || 191164	0.83	0.685	0.48	0.369	0.961	0.593	-0.072	1.506	1.563	0.785	1.087	1.463	1.048	0.605	0.84	1.773	1.033	0.897	1.794	1.827	0.356	1.103	1.217
28135	CASP10 caspase 10, apoptosis-related cysteine protease | IMAGE:686903 || 161722	-1.103	-0.988	-1.453	-0.464	-0.522	-0.94	-0.915	-1.567	3.06	3.722	1.814	0.92	3.885	3.632	1.837	2.26	3.8	3.664	2.441	2.824	3.073	4.21	1.524
4176	CASP4 caspase 4, apoptosis-related cysteine protease | IMAGE:199522 || 184619	1.682	0.417	0.392	0.171	0.513	0.355	0.09	0.728	0.895	0.847	1.389	1.445	0.39	0.327	0.432	1.945	0.885	0.269	1.666	1.589	0.628	0.965	1.679
27301	CASP5 caspase 5, apoptosis-related cysteine protease | IMAGE:341763 || 178468	-0.513	-0.548	0.017	0.126	-0.282	0.04	0.585	-0.607	0.91		2.814	1.86	0.625	1.642	1.257	1.74	0.16	1.844	1.751	2.374	0.363	2.48	1.104
28295	CCND2 cyclin D2 | IMAGE:366412 || 178412	0.263	-0.372	0.223	0.522	0.144	0.146	-0.069	0.559	-0.014	0.228	2.7		0.501	-0.112	1.953	1.796	-0.204	0.51	2.457	2.4	0.649	0.996	1.7
531746	CCR5 chemokine (C-C motif) receptor 5 | IMAGE:2119876 || 318023	1.379	0.784	0.559	0.688	0.31	-0.188	-0.293	1.415	0.642	0.414	1.456	1.962		0.984	1.439	1.612	-0.008	0.746	1.823	1.436	0.475	0.352	1.376
27695	CCR5 chemokine (C-C motif) receptor 5 | IMAGE:701290 || 161765	1.707		1.477	1.786	0.898	0.06	0.885		0.58			2.92		-0.268	2.127	2.37	0.83	-0.066	3.001	2.004	1.283	1.35	2.304
4292	CCR5 chemokine (C-C motif) receptor 5 | LCP:28 || 249363	-1.268	-0.833	-0.728	0.141	-0.447	-0.705	-0.15	-0.802	-0.375	0.977			0.13	1.357	0.782	1.825	-0.635	1.159	1.626	2.029	-0.192	1.065	1.319
528467	CCRL2 chemokine (C-C motif) receptor-like 2 | IMAGE:1899192 || 309971	-0.322	-0.757	-0.632	0.177	-0.011	-0.579	-0.464	-0.366	0.471	2.483	2.325	1.871	1.526	2.243	1.638	1.821	0.831	2.035	2.432	1.525		1.801	0.555
27703	CCRL2 chemokine (C-C motif) receptor-like 2 | IMAGE:703894 || 161754	-0.878	-2.703	-2.448	0.641	-0.757	-1.075	-1.36	-3.112	-0.515	0.147	0.899	0.285	0.08	0.127	-1.878	1.265	-0.415	-0.181	0.706	0.759	-1.782	0.395	0.179
26724	CD244 natural killer cell receptor 2B4 | IMAGE:2015920 || 330602	2.082	0.537	-0.078	0.051	0.203	0.235	0.05	0.528	0.335	1.277	0.939	1.745	0.3	1.677	1.412	2.425	0.975	0.679	1.566	2.099	1.018	1.715	1.879
26356	CD37 CD37 antigen | IMAGE:152762 || 161586	0.149	0.054	0.659		0.49	0.582	-0.133	0.725	0.222	2.364	2.316		0.237	2.204	2.789	2.032	0.192	2.536	3.173	1.336	0.665	2.382	1.466
28852	CD38 CD38 antigen (p45) | IMAGE:123264 || 106449	-0.791	-0.006	-0.391	0.388	0.65	0.102	-0.273	-0.265	-0.148	1.534	4.146	4.132	0.207	0.994	3.159	3.572	0.022	0.966	3.663	3.376	0.295	0.392	2.876
509215	CD38 CD38 antigen (p45) | IMAGE:123264 || 106449		0.139	-0.406	0.413		0.467	0.072	0.15	0.217	1.539	4.751			0.619	2.984	3.297	0.007	1.101	3.718	3.431	0.64	0.087	3.131
1515	CD38 CD38 antigen (p45) | IMAGE:683218 || 187050	-0.626	-0.291		0.143	0.395	-0.073	-0.268	-0.28		0.859	3.981	3.987	0.032			3.387	-0.103	0.951	3.008	3.561	0.14	0.227
12468	CD6 CD6 antigen | IMAGE:1307032 || 183280	0.87	1.735	1.94	0.449	0.321	-0.207	1.258	0.816	0.743	-0.325	1.617	0.943	-0.582	0.135	1.26	0.503	-0.017	0.597	0.474	0.977	-0.024	1.273	0.097
27785	CD63 CD63 antigen (melanoma 1 antigen) | IMAGE:769861 || 177796	0.649	-0.026	-0.041	-0.462	-0.11		0.497	-0.495		1.784	3.396	2.072	0.997	1.984	2.559	1.512	0.202	2.256	3.083	2.076	0.525	1.612	2.106
13701	CD69 CD69 antigen (p60, early T-cell activation antigen) | IMAGE:1337219 || 182082	-0.468	-0.083	0.342	0.531	-0.307	-0.095	0.06	0.098	0.385	2.717	3.919	2.655	1.45	2.107	2.372	2.255	0.015	1.949	2.676	2.539	0.858	2.535	1.819
24561	CD69 CD69 antigen (p60, early T-cell activation antigen) | IMAGE:1337219 || 182082	-0.256	-0.761	0.504	0.413	-0.105		-0.358	-0.23	-0.053	2.019	2.811	2.777	1.252	0.899	1.444	1.657	-0.113	1.881	2.578	2.351	0.87	2.287	0.411
1684	CD69 CD69 antigen (p60, early T-cell activation antigen) | IMAGE:685105 || 186594	-0.366	-0.601	0.884	1.023	0.245	0.047	0.392	0.51	0.597	2.199	3.781		1.662	1.789	2.964	2.647	0.557	1.791	3.228	2.981	1.47	2.677	1.591
502395	CD69 CD69 antigen (p60, early T-cell activation antigen) | IMAGE:704459 || 104599	-0.998	-0.463	-0.368	0.111	-0.587	-0.275	0.21	-0.702	0.135	1.267	2.689	1.695	-0.01	0.647	1.022	1.395	0.495	1.159	1.996	2.209	-0.092	1.615	0.899
28683	CD69 CD69 antigen (p60, early T-cell activation antigen) | IMAGE:704459 || 104599	-1.408	-0.653	-0.598		-0.227	-0.525	-0.4	-0.652	0.015	2.697		2.465	1.09	1.827	1.762	1.695	-0.015	1.879	2.376	2.099	0.668	1.935	1.129
2186	CD69 CD69 antigen (p60, early T-cell activation antigen) | IMAGE:704459 || 104599	-0.708	-0.303	-0.068	0.321	-0.187	-0.415	-0.05	-0.592	0.235	2.367	3.159	2.535	1.22	2.307	1.552	2.185	-0.115	1.649	2.376	2.449	0.608	2.015	1.059
26250	CD80 CD80 antigen (CD28 antigen ligand 1, B7-1 antigen) | IMAGE:1581406 || 312596	1.232	0.677	0.732	0.671	-0.117	-0.355	0.02	1.168	0.325	0.417	2.419			1.107	2.122	2.205	-0.085	0.879	2.496	2.049	-0.052	0.835	1.849
531285	CD80 CD80 antigen (CD28 antigen ligand 1, B7-1 antigen) | IMAGE:1581406 || 312596	-0.363	0.042	0.047	0.356	-0.202	0.09	0.455	-0.367	0.05	1.102	3.464	2.37	-0.145	1.252	1.337	2.72	-0.14	1.034	2.521	2.644	-0.207	1.44	2.314
28235	CD83 CD83 antigen (activated B lymphocytes, immunoglobulin superfamily) | IMAGE:269295 || 161504	-0.603	0.192	-0.103	1.026	-0.122	0.33	0.055	0.223	0.92	1.312	1.424	1.31	1.525	0.652	0.987	0.49	0.99	1.194	1.711	0.874	2.063	1.64	0.604
27545	CD83 CD83 antigen (activated B lymphocytes, immunoglobulin superfamily) | IMAGE:564503 || 178473	0.849	-0.176	-0.091	0.138	-0.11	0.302	-0.103	0.095	1.022	1.794	1.956			2.124	1.119	0.812	1.462	1.826	1.673	0.786	1.605	1.892	0.956
2827	CD83 CD83 antigen (activated B lymphocytes, immunoglobulin superfamily) | IMAGE:824042 || 185569	-0.403	-0.098	-0.083	0.456	-0.272	0	-0.065	-0.437	1.44	1.352	2.064	1.53	0.865	1.552	1.207	1.55	1.62	1.534	1.961	1.624	0.913	2.01	1.124
19239	CD83 antigen (activated B lymphocytes, immunoglobulin superfamily) | IMAGE:685695 || 161027	-0.391	-0.486	-1.231	-1.142	-1.51	-1.438		-0.335	1.392	2.054	2.156	1.382	1.397	2.084	-0.371	1.182	-0.108	2.136	-0.107	-0.444	0.335	2.612	0.996
525558	CDH13 cadherin 13, H-cadherin (heart) | IMAGE:1499830 || 220165	0.519	-0.266	0.339	1.158	0.13	0.642	0.107	1.955	0.372	-0.166	0.776		0.997	0.344	1.849	3.002	-0.188	0.846	1.733	2.246	0.445	0.272	2.056
27027	CDK10 cyclin-dependent kinase (CDC2-like) 10 | IMAGE:157868 || 320183	-0.583	-0.108	-0.033	-0.144	0.228	-0.26	0.115	-0.487	-0.32	1.652	2.294	1.52	0.205	1.902	2.377	1.08	0.13	2.084	2.161	1.214	0.113	1.83	1.154
542338	CDKN1A cyclin-dependent kinase inhibitor 1A (p21, Cip1) | IMAGE:2549557 || 330734	-0.321	0.094	-0.381	-0.132	-0.03	0.102	0.257	-0.495	1.082	2.134	2.946	1.702	1.317	1.644	2.109	1.402	0.902	1.216	2.583	1.696	0.975	1.262	1.346
19374	CDKN1A cyclin-dependent kinase inhibitor 1A (p21, Cip1) | IMAGE:268652 || 105418	0.674	-0.041	-0.446	-0.277	0.025	-0.093	-0.128	-0.64	0.937	1.859	2.751	1.347		1.319	1.764	0.817	1.377	1.051	2.298	0.821	1.21	0.457	0.401
27200	CDKN1A cyclin-dependent kinase inhibitor 1A (p21, Cip1) | IMAGE:290659 || 320622	-1.091	-0.226	-0.741	-0.422	0.03	-0.208	-0.103	-1.025	0.612	1.834	2.486	1.192	1.227	1.374	1.829	0.772	1.022	1.276	1.793	1.116	1.105	0.822	0.596
29202	CEACAM1 carcinoembryonic antigen-related cell adhesion molecule 1 (biliary glycoprotein) | IMAGE:1881943 || 320564	0.989	0.174	0.149	0.548	0.17	0.162	0.397	0.745	0.602	0.654	2.706	3.032		0.594	1.489	1.772	0.152		1.743	2.236	0.085	0.292	1.796
515091	CEP2 Cdc42 effector protein 2 | IMAGE:29964 || 106906		0.112	0.137	-0.304	-0.142	0.32	0.245	-0.737	1.02		2.814	2.3		1.242	1.697	2.51	1.77	1.554	2.381	2.464	0.853	1.48	1.944
505132	CFLAR CASP8 and FADD-like apoptosis regulator | IMAGE:309776 || 108198	-0.646	-0.031		0.653	-0.115	-0.263	-0.168	-0.1	0.137	2.029	2.711	2.497	0.462	1.509	1.764	1.657	-1.113	2.281	2.158	2.201	0.51	2.067	1.391
19219	CFLAR CASP8 and FADD-like apoptosis regulator | IMAGE:711633 || 160943	-0.741	-0.016	-0.211	0.498	-0.33	0.002	-0.293	-0.195	0.252	1.754	2.296	1.952	-0.023		0.239	1.922	0.602	1.676	1.963	2.306	-0.235	-0.348	1.606
1087	CFLAR CASP8 and FADD-like apoptosis regulator | IMAGE:711633 || 160943	-1.263	-0.528	-0.683	0.566	-0.422	-0.36	-0.425	-0.257	-0.1	1.572	2.274	1.7	0.115	1.342	1.267	1.48	0.14	1.394	1.591	1.764	-0.177	0.92	0.934
500933	CFLAR CASP8 and FADD-like apoptosis regulator | IMAGE:813714 || 120403	-0.483	-0.708	-0.273	0.526	0.068	-0.51	-0.225	-0.217	0.11	1.962	2.504	2.29	0.595		1.187	1.57	0.42	1.674		1.694	0.603	2.13
541953	CHES1 checkpoint suppressor 1 | IMAGE:2449758 || 330641	0.872	1.287	2.062	1.571	0.183	0.645	0.76	1.748	0.845	1.207	1.929	1.785	1.07	1.367	1.232	2.335	1.095	0.299	1.856	2.389		1.365	1.769
23589	CHI3L2 chitinase 3-like 2 | IMAGE:2001924 || 191275	-0.428	-0.203		0.371	0.333	0.245	0.3	0.138	-0.135	0.497	2.609	2.685	0.21	0.267	1.662	1.995	-0.125	0.269	2.076	2.409	0.158	0.135	1.709
528149	CHI3L2 chitinase 3-like 2 | IMAGE:815214 || 161172	0.14	0.315	0.51	0.429	0.371	0.093	0.558	0.466	0.203	0.715	2.597	2.883	0.488	0.625	1.95	2.513	-0.267	0.317	2.254	2.257	0.166	0.283	2.097
2717	CHI3L2 chitinase 3-like 2 | IMAGE:815214 || 161172	-0.522	0.083	-0.062	0.367	0.089	0.021	-0.314	0.024		0.433	2.095	2.831	-0.034	-0.297	1.838	1.791	-0.239	-0.285	2.382	1.805	0.414	-0.539	1.745
19283	CHI3L2 chitinase 3-like 2 | IMAGE:815214 || 161172	-0.398	0.077	-0.158	0.401	-0.017		-0.07	-0.192	-0.415	0.747	2.239	2.635	0.02	-0.153	1.902	1.995	0.045	-0.101	2.456	1.169	0.538	-0.485	1.749
509186	CHI3L2 chitinase 3-like 2 | IMAGE:854338 || 118716	0.909	0.164	0.289	0.218	0.46	0.292	0.547	0.265	0.292	0.114	2.276	1.962	0.267	-0.226	1.069	2.132	0.522	-0.094	1.513	2.416	0.025	0.492	2.286
542505	CKB creatine kinase, brain | IMAGE:2570810 || 331326	-0.563	0.562	0.267	-0.444	0.238	0.22	0.625	-0.277	-0.04	1.522	2.974	2.38	0.445	0.792	1.717	2.05	-0.06	0.624	2.271	2.404	-0.237	0.96	2.004
525694	CLIC4 chloride intracellular channel 4 | IMAGE:1559001 || 222968	-0.321	0.384	-0.371	0.168	0.12	0.292	0.377	-0.125	0.072	2.864	2.546	2.782	0.777	2.834	2.349	2.182	0.392	2.436	2.573	2.556	-0.135	2.882	2.106
520204	CLIC4 chloride intracellular channel 4 | IMAGE:868472 || 225772	-0.176	-0.301	-0.486	0.193	0.105	-0.203	0.242	-0.38	-0.113	2.099	1.831		0.742	2.029	1.594	1.197	-0.433	1.971	1.848	2.061	0.05	3.277	1.491
28909	CSF2RB colony stimulating factor 2 receptor, beta, low-affinity (granulocyte-macrophage) | IMAGE:141115 || 117291	-0.701	-0.386	-0.581	0.518	-0.74	0.202	-0.413	-0.275	-0.378	-0.876	1.186	1.682		-0.846	-0.471	1.652	-0.298	-0.804	0.543	1.646	-0.675	-0.208	1.006
531333	CSF3 colony stimulating factor 3 (granulocyte) | IMAGE:1667001 || 316341	-0.903			-1.104	-0.662	-0.24	-0.235	-0.767	-0.13	0.662	1.564	1.33	-0.295	0.202	1.717	1.19	-0.71	0.694	1.871	1.994	-0.497	0.86	1.094
26607	CTLA4 cytotoxic T-lymphocyte-associated protein 4 | IMAGE:683013 || 187985	-1.603	-1.228	-0.003	1.226	-0.172	-1.34	-0.035	-0.417	-0.93	-1.728	0.374	0.39	-0.825	-1.848	-1.083	-0.32	0.45	-0.736	0.761	1.174	0.543	0.21	-0.496
28850	CTSL cathepsin L | IMAGE:345538 || 107321	-0.991	0.064	-0.641	0.048	-0.04	-0.328	-0.323	-0.505	-0.568	0.114		2.292	0.207	0.244	1.119	2.132	0.002	0.826	1.053	2.136	-0.235	0.032	2.166
19347	CTSL cathepsin L | IMAGE:345538 || 107321	-0.843	-0.318	-0.903	0.146	0.108	-0.41	-0.385	-0.477	-0.51	0.062	1.244	2.72	0.405	-0.108	1.257	2.43	-0.18	0.704	1.081	2.424	-0.097	0.13	2.084
509196	CTSL cathepsin L | IMAGE:345538 || 107321	-0.511	0.164	-0.581	0.888	0.35	-0.248	-0.423	-0.245	-0.528	0.264	1.606		0.557	0.044	1.459	3.032	-0.178	1.006	2.073	2.816	0.135	0.442	2.526
26994	CTSW cathepsin W (lymphopain) | IMAGE:138300 || 163416	1.564	1.149	0.924	0.773	0.555	0.037	0.872	2.13	1.247	-0.031	1.591	1.157		0.889	1.034	1.887	0.387	0.421	1.098	0.871	0.38	0.817	1.391
505514	CYBB cytochrome b-245, beta polypeptide (chronic granulomatous disease) | IMAGE:213660 || 117517	1.719	1.264	1.189	1.158	1.09	0.592	0.287	1.905	1.552	0.164	0.526		1.097	-0.066	0.119		0.592	0.346	1.203	0.576	0.795	0.952	1.666
509160	CYP2J2 cytochrome P450, subfamily IIJ (arachidonic acid epoxygenase) polypeptide 2 | IMAGE:46166 || 108233	-0.356	0.169	0.124	-0.467	0.505	0.077		-0.11	-0.063	0.369	2.201	3.227	0.072		1.724	1.677	-0.003	0.051	2.468	1.821	0.3	-0.173	0.831
28183	DAB2 disabled (Drosophila) homolog 2 (mitogen-responsive phosphoprotein) | IMAGE:137231 || 161417	-1.373	-0.188	-0.683	-0.234	-0.312	-0.42	-0.365	-0.747	0.11	2.302	1.714	1.97	0.565	2.152	1.867	1.65	0.38	2.384	2.241	2.274	0.283	2.39	1.374
508948	DDEF2 development and differentiation enhancing factor 2 | IMAGE:298128 || 116741	0.629	1.334	0.249	0.158	0.52	0.662	0.667	0.755	1.152	1.834	2.256		0.957	1.534	2.019	2.072	0.052	1.356	2.163	2.436	0.405	1.872	2.516
542281	DDX21 DEAD/H (Asp-Glu-Ala-Asp/His) box polypeptide 21 | IMAGE:2543348 || 330395	0.214	0.269	0.234	0.123	0.135	0.277	0.122	0.09	0.177			1.927	1.012	0.949	1.914	1.287	0.207	1.571	2.408	1.641	0.94	1.347	1.671
19417	DKFZP434P0721 similar to mouse Xrn1 / Dhm2 protein | IMAGE:1186037 || 161001		0.292	0.287	0.026	-0.352	-0.35	-0.185	-0.507	-0.18	0.092	3.014	2.72	-0.245	-0.188	1.767	1.98	-0.43	-0.116	1.901	2.534		-0.31	1.054
26533	DKFZP564B167 DKFZP564B167 protein | IMAGE:471556 || 184510	-0.968	0.047	-0.498	-0.659	-0.167	-0.275	-0.15	-1.182	2.705	2.607	1.709	1.665	2.51	2.657	1.872	2.025		3.089	2.326	1.959	2.638	3.205	1.569
529542	DKFZp762A227 hypothetical protein DKFZp762A227 | IMAGE:725152 || 310748	-0.193	0.022	-0.043	0.166	0.168	0.23	0.145	-0.237	0.04	2.102	2.584	2.52	0.475	2.012	2.437	2	-0.07	2.404	2.401	2.074	0.293	2.3	2.174
28258	DLEU1 deleted in lymphocytic leukemia, 1 | IMAGE:299717 || 161434	-0.836	0.149	-0.436		0.155	-0.073	-0.218	-0.25	-0.183	2.239	2.961	2.067	0.002	1.869	2.854	1.787	0.157	2.271	3.818	2.051	0.23	1.797	1.751
500937	DLL1 delta (Drosophila)-like 1 | IMAGE:30502 || 103175		-0.061	-0.536	-0.237	-0.035	-0.333	-0.098	-0.6		0.559	1.851	2.127	-0.468	0.269	1.204	1.947		0.541	1.948	2.201	-0.46	0.487	1.621
541574	DNA2L DNA2 (DNA replication helicase, yeast, homolog)-like | IMAGE:1849451 || 330280		0.324	-0.201	-0.112	0.53	0.342	-0.143		0.272	1.204	2.106	1.522	0.077	0.104	0.819	1.722	0.802	0.036	1.653	1.816	-0.635	-0.138	2.006
20303	DNAJC3 DnaJ (Hsp40) homolog, subfamily C, member 3 | IMAGE:701101 || 161282	0.702	0.007	-0.398	0.311	0.243			0.088		0.367	1.979	1.765		0.697	1.602	1.185	-0.185	0.639	2.176	1.089	0.418	0.875	1.349
28986	DRIL1 dead ringer (Drosophila)-like 1 | IMAGE:73813 || 161445	1.622	0.207	0.222	0.131	0.073	0.045	0.39	0.758	2.765	1.547	2.049	1.195	2.05	1.797	1.402	1.405	2.055	1.769	1.656	1.649	1.728	2.165	1.949
26987	DUSP1 dual specificity phosphatase 1 | IMAGE:133909 || 320736	-0.738	0.167	-0.368	0.091	-0.117	-0.055	-0.17	-0.702	3.395	2.177	3.199	2.765	3.83	1.037	2.332	1.815	3.585	1.919	3.206	2.189	4.098	1.745	2.059
500270	DUSP1 dual specificity phosphatase 1 | IMAGE:223483 || 113326	1.634	0.569	0.094	-0.167	0.105	0.427	-0.218	0.26	2.247	1.409	0.601	1.097	1.422	1.049	0.794	1.247	2.477	1.211	1.128	1.411	1.68	1.827	1.091
26517	DUSP1 dual specificity phosphatase 1 | IMAGE:417357 || 184482	-0.647	-0.282	-0.347	-0.278	-0.036	-0.024	-0.069	-0.771	3.306	1.518	3.04	2.476	3.671	1.248	2.123	2.136	3.336	1.93	2.267	2.21	3.719	1.866	1.87
27478	DUSP1 dual specificity phosphatase 1 | IMAGE:504527 || 177662	-0.271	-0.166	-0.281	-0.452	-0.24	0.052	0.007	-0.625	3.722	2.104	3.346		4.467	1.814	2.469	2.282	3.552	2.226	2.793	2.496	4.155	2.012	2.276
9695	DUSP2 dual specificity phosphatase 2 | IMAGE:1184088 || 184361	-0.433	0.452	0.407	0.236	-0.012	0.12	0.065	0.143	2.1		0.844	0.18	1.725	0.722	0.957	-0.01	2.54	1.024	1.511	0.114	2.573	1.5	0.044
517066	DUSP2 dual specificity phosphatase 2 | IMAGE:1321598 || 113254	-0.873	-0.158	0.077	0.016	-0.212	-0.42	0.115	-0.477	2.17	1.422	1.324	-0.18	2.485	1.092	0.767	0.12	3	1.344	1.041	-0.076	2.303	1.65	-0.226
500399	DUSP5 dual specificity phosphatase 5 | IMAGE:342378 || 118321	-0.766	-0.291	-0.076	0.053	-0.165	-0.313	-0.058	-0.39	0.157	1.709	2.251	1.647	0.272	1.209	1.244	0.907	0.507	1.631	1.438	1.241	0.68	1.747	0.681
28163	DUSP7 dual specificity phosphatase 7 | IMAGE:28140 || 161395	0.987		0.117	0.526	0.058	-0.01	0.335	0.183		1.162	2.404	1.75		0.712	1.697	1.04	0.07	-0.076	1.901	1.014	0.113	-0.08	0.494
541660	EBI3 Epstein-Barr virus induced gene 3 | IMAGE:2244050 || 331316	-0.708	-0.243	-0.128	-0.359	0.063	-0.635	-0.51	-1.052	-0.595	0.467	2.829	2.875	-0.4	0.477	2.322	2.785	-0.375	1.249	2.826	2.209	0.168	1.305	2.199
500653	EBI3 Epstein-Barr virus induced gene 3 | IMAGE:768496 || 120313	0.562	0.507	-0.418	0.181	0.143		-0.49	-0.302	-0.415		2.299	1.715	0.01	0.997	2.012	1.985	0.085	0.769	1.886	1.389	0.238	0.575	2.199
509128	EDN1 endothelin 1 | IMAGE:47359 || 115204	-1.228	0.217	-0.148	0.061	0.293	0.215	0.41	0.088	0.795	2.667		1.415	0.42	2.917	1.692	1.745	0.235	2.729	1.826	1.599	0.598	1.895	1.459
28840	EDN1 endothelin 1 | IMAGE:47359 || 115204	0.297	0.132	0.287	-0.084	0.198	0.16	0.065	0.393		2.832	2.734		0.985	2.742	2.767	2.33	0.1	3.044	3.131	1.814	0.643	2.61	1.564
352	EGFL5 EGF-like-domain, multiple 5 | IMAGE:685272 || 188089	-0.181		0.769	1.218	0.09	0.092	0.557	0.925	-0.168	-0.256	2.226		0.927	-0.706	1.739	0.852	0.022	-0.384	2.383	1.516	1.105	1.442	0.996
18491	EGR1 early growth response 1 | IMAGE:1334900 || 177822	0.352	0.607	-0.218	-0.249	0.443	0.825	0.27	-0.502	3.495		0.179		3.69	0.517	-0.188	-0.525		1.389	-0.114	0.269	3.908	0.275	0.089
28297	EGR1 early growth response 1 | IMAGE:376370 || 178434	-0.591	0.514	-0.011	0.448	-0.49	0.242	0.097	-0.365	2.462	3.124	2.686	2.182	1.977	3.204	1.369	2.572	3.412	2.706	2.793	2.456	2.095		2.536
509130	EGR2 early growth response 2 (Krox-20 (Drosophila) homolog) | IMAGE:781017 || 113071	-0.378	-0.213	-0.298		0.393	0.075	-0.58	-0.122	2.095	0.187	0.739	0.295	1.96	0.807	0.282	0.445	1.895	0.959	1.046	0.619	2.418	0.785	0.179
527976	EHD1 EH-domain containing 1 | IMAGE:26198 || 308437	-0.321	-0.016	0.329	0.258	0.41	0.152	0.557	0.055	-0.108	1.804	2.216		0.477	1.594	2.139	1.262	0.442	2.096	2.543	1.126	0.795	2.272	1.126
505508	EHD1 EH-domain containing 1 | IMAGE:323917 || 120217	0.882	0.077	-0.358	0.121	-0.307	0.165	0.27	-0.062	-0.515	1.697	1.959	1.025		1.787	1.472	1.275	0.875	1.929	2.726	1.709	0.288	2.185	0.629
508734	EHD1 EH-domain containing 1 | IMAGE:745019 || 112162	-0.076	0.139	0.554	0.263	0.545	0.287	0.722	0.03	0.207	1.959	1.981		0.512	1.929	1.814	1.127	0.177	2.341	2.348	1.111	0.58	2.237	1.331
25957	ELF3 E74-like factor 3 (ets domain transcription factor, epithelial-specific ) | IMAGE:770910 || 119319	-0.831	0.474	0.059	-0.052	-0.1	0.032	0.297	0.235	-0.268	1.714	2.576	1.482	-0.203	1.814	1.919	1.752	0.102	1.356	2.283	1.586	-0.505	1.932	1.426
501158	EMR1 egf-like module containing, mucin-like, hormone receptor-like sequence 1 | IMAGE:66507 || 113188	0.819	0.054	-0.711	-0.192	-0.36	-0.188	-0.343	-0.625	-0.118	0.404	2.956	3.222		0.424	2.579	3.612	-0.108	0.446	3.213	3.046	-0.065	0.352	2.756
29225	EMR2 egf-like module containing, mucin-like, hormone receptor-like sequence 2 | IMAGE:2109400 || 320385		-0.226	-0.401	-0.032	0.08	0.062	-0.303	0.055	0.062	0.604	2.066			0.764	1.989	2.272	-0.228	1.566	2.583	2.276	0.775	0.702	2.006
29301	EPB41 erythrocyte membrane protein band 4.1 (elliptocytosis 1, RH-linked) | IMAGE:2410241 || 320455	-0.478	-0.423	-0.058	0.291	-0.017	0.135	0.23	-0.872	-0.115	0.967	1.839	2.625	0.35	0.597	1.832	2.475	-0.445	0.829	2.306	1.259	0.148	1.405	1.749
29358	ERCC4 excision repair cross-complementing rodent repair deficiency, complementation group 4 | IMAGE:1643157 || 307041	1.314	0.559	0.444	0.933	0.425	0.247	0.382	1.13	1.167	-0.501	1.301	1.447		1.599	0.824	1.617	1.077	1.471	-0.182	1.181	1.33	1.927	1.211
511167	ESTs | IMAGE:74054 || 100054	-1.848	0.227	-0.758	-1.079	-0.557	-0.295	-0.34	-1.712	-0.065	0.097	3.219	3.015	-0.85	0.007	2.822	3.525	-0.045	0.489	3.156	4.469	-0.732	-0.405	3.619
505706	ESTs | IMAGE:810754 || 102831	1.077	0.212	-0.123	0.526	0.508	0.46	0.495	0.953	0.51	1.162	2.894	2.6	0.565	0.962	1.367	2.2	0.15	0.534	2.001	2.014	-0.097	-0.15	2.074
508434	ETR101 immediate early protein | IMAGE:755299 || 100583	-0.613	-0.128	-0.163	0.576	0.228	-0.19	0.135	-0.317	1.73	0.722	0.104	0.01	2.075	0.582	0.057	-1.39e-17	1.95	0.414	0.501	-0.206	2.233	0.68	-0.196
28308	ETV4 ets variant gene 4 (E1A enhancer-binding protein, E1AF) | IMAGE:430297 || 105638		0.107	-0.138	0.271	-0.247	-0.285	-0.09	-0.142	-0.145	0.557	2.759	2.655		0.357	1.752	1.935	-0.045	0.349	2.136	2.209	-0.002	0.675	1.599
542484	EXT1 exostoses (multiple) 1 | IMAGE:2568869 || 330374	0.484	0.119	-0.046	0.453	0.735	0.327	0.482	0.21	-0.033			2.107		1.609	2.274	0.777		1.851	2.648	0.921	0.61	0.757	1.321
29289	F8 coagulation factor VIII, procoagulant component (hemophilia A) | IMAGE:2365540 || 320559	-0.856	-0.741	0.204	0.283	0.095	-0.603	-0.028	-0.41	-0.493	0.219	2.931	2.657	0.282	-0.561	1.224	1.477	-0.323	0.471	1.968	2.611	0.05	1.297	1.071
528591	FACL2 fatty-acid-Coenzyme A ligase, long-chain 2 | IMAGE:2014138 || 307845	-0.698	-0.383	-0.728	-0.019	-0.417	0.055	-0.27	-0.792	-0.495	3.897	4.419	3.595	-0.05	4.017	3.792	3.615	-0.235	4.419	4.386	3.969	-0.502	4.825	3.549
501600	FACL2 fatty-acid-Coenzyme A ligase, long-chain 2 | IMAGE:82734 || 116294	-0.508	-0.413	-0.348	0.311	0.013	-0.135	-0.09	-0.172	-0.415	3.227	3.619	3.665	0.47	3.567	3.422	3.025	-0.405	3.609	4.326	3.369	0.448	4.405	2.819
502472	FCER1G Fc fragment of IgE, high affinity I, receptor for; gamma polypeptide | IMAGE:235155 || 118683	1.784	1.299	1.874	0.613	0.975	0.397	0.282		1.937	0.459	0.901	1.407	0.392	-0.051	-0.096	2.287	1.247	0.061	0.918	0.661	0.35	1.267	1.871
527967	FCGR1A Fc fragment of IgG, high affinity Ia, receptor for (CD64) | IMAGE:795343 || 178219	-0.052	1.113	0.988	1.307	0.509	1.121	1.076	0.324	0.741	0.303	2.295	2.561	0.776	0.493	1.678	2.281	0.341	0.135	1.642	2.385	0.434	-0.699	1.585
28245	FCGR2A Fc fragment of IgG, low affinity IIa, receptor for (CD32) | IMAGE:281584 || 163344	-0.336	0.039	0.174	0.093	0.115	0.157	0.052	-0.05	0.237	2.379	3.171	2.357	0.402	2.309	2.954	2.117	0.147	2.751	3.418	2.391	0.35	1.977	2.051
500335	FEZ1 fasciculation and elongation protein zeta 1 (zygin I) | IMAGE:51543 || 103830	0.712	0.177	0.372	0.351	0.053	0.075	0.42	0.718	0.145	1.157	1.719			1.477	1.882	1.125	-0.395	1.789	2.546	1.419	0.418	1.065	1.929
508735	FGL1 fibrinogen-like 1 | IMAGE:454771 || 119433	1.233	0.718	0.543	0.292	0.334	0.476	0.751	0.489	0.826	2.328	2.12	1.896		1.828	1.143	0.876	0.206	1.86	1.667	1.12	0.679	1.006	1.92
28287	FGR Gardner-Rasheed feline sarcoma viral (v-fgr) oncogene homolog | IMAGE:347751 || 178346	-0.681	-0.286	-0.461	-0.212	0.18	0.292	-0.023	-0.275	0.692	3.594	2.776	1.372	0.757	3.204	2.629	0.802	0.632	3.816	2.903	1.486	0.775	4.162	1.566
29271	FIBP fibroblast growth factor (acidic) intracellular binding protein | IMAGE:2307607 || 320276	-0.208	0.147	0.192	0.081	0.063	0.145	0.26	-0.292	0.515	2.157	2.079	1.315	0.93	2.037	1.362	0.965	0.585	2.189	1.606	1.239	0.928	2.275	0.749
515159	FLJ11129 similar to murine leucine-rich repeat protein | IMAGE:787854 || 98781	-0.296	-0.471	-0.386	-0.217	-0.225	-0.663	-0.608	-0.67	-0.173	2.299	3.361	2.167	0.642	2.459	2.444	2.687	-0.543	2.161	2.808	2.641	0.04	2.447	2.661
26487	FLJ11200 hypothetical protein FLJ11200 | IMAGE:360151 || 184413	-0.903	-0.248	-0.253	-0.444	-0.122	-0.26	0.035	-0.837	3.63	1.852	3.134	2.58	4.175	1.492	2.227	2.22	3.63	2.294	2.501	2.624	3.933	2.06	2.104
507037	FLJ11354 hypothetical protein FLJ11354 | IMAGE:810035 || 116108	0.447	0.072	-0.653	0.006	-0.242	-0.3	-0.015	-0.257	-0.72	1.302	2.414		-0.125	0.832	1.927	1.68	0.01	0.204	2.081	1.534	-0.407	-0.31	1.014
510268	FLJ12015 hypothetical protein FLJ12015 | IMAGE:52927 || 120704	0.127	0.312		-0.014	0.058	0.3	0.255	0.073	0.64	2.072	4.124		0.905	1.502	2.597	3.26		1.184	3.101	3.554	-0.087	1.12	3.054
11815	FLJ13187 hypothetical protein FLJ13187 | IMAGE:1301500 || 183367	-0.791	0.434	-0.251	0.438	-0.3	0.072	-0.063	-0.405	0.222	1.274	1.556	1.722	0.487	1.334	1.269	1.862	0.642	1.946	1.643	2.136	0.025	1.692	1.106
525574	FLJ13187 hypothetical protein FLJ13187 | IMAGE:1501546 || 225925	-0.731	-0.076	-0.031	0.258	-1.39e-17	-0.088	0.067	0.075	0.592	2.264	2.566	1.942	0.657	2.084	1.379	1.342	0.362	2.126	1.833	1.686	0.465	2.002	1.396
13104	FLJ20073 hypothetical protein FLJ20073 | IMAGE:1308078 || 182779	1.904	1.519	1.464	0.113	0.595	0.157	0.122			1.229	2.251		0.242	-0.171	1.824	2.877	0.827	0.201	2.708	2.751	0.12	1.157	2.481
14367	FLJ20073 hypothetical protein FLJ20073 | IMAGE:1352605 || 180179	-0.291	-0.216	0.019	0.128	0.03	-0.628	-0.073	0.015	-0.098	0.494	2.306	2.332	-0.183	-0.096	1.389	1.272		0.406	2.003	1.746	-0.245	0.312	0.936
24461	FLJ20189 hypothetical protein FLJ20189 | IMAGE:701055 || 162455	0.994		1.744	2.263	0.505	0.047	1.512	0.75	-0.923			1.557	1.512	-0.361	1.084	0.147	-0.053	-0.099	2.238	1.581	0.75	1.647	1.451
510255	FLJ20637 hypothetical protein FLJ20637 | IMAGE:841624 || 120688	-1.093	-0.838	-1.473	-0.594	-0.692	-1.24	-0.755	-1.537	-1.2	0.752	2.494	2.35		-0.628	1.227	2.18	-0.39	0.014	1.801	2.444	-1.127	-0.3	1.214
522271	FLJ23231 hypothetical protein FLJ23231 | IMAGE:121637 || 222141	0.562	0.497	0.202	0.261	0.223	0.225	0.15	0.458	1.555	2.767	2.399			2.977	2.182	1.645	1.275	3.329	2.776	1.809	1.838	2.545	1.919
529394	FLJ23399 hypothetical protein FLJ23399 | IMAGE:626874 || 310715	1.147	0.202	0.267	0.186	0.478	0.57	0.255	0.783	0.36	1.642	1.584	1.86	0.275	0.882	1.357	2.03	0.34	1.524	1.851	2.344	0.053	1.73	2.264
26025	FOSL2 FOS-like antigen 2 | IMAGE:77577 || 106161	-0.928	-0.333	-0.888		0.503	-0.145	0.06	-0.692	-0.105	1.857	3.349	2.615	0.09	0.757	2.422	2.345	-0.115	0.789	1.906	1.879	0.318	-0.385	1.869
500896	FPGS folylpolyglutamate synthase | IMAGE:33478 || 104789	-1.163	-0.438	-0.113	0.956	0.128	-0.15	0.275		1.21	1.862	1.544	2.41	1.355	2.032	1.507	2.63		1.794	0.951	2.694	1.333	1.19	2.414
27400	FPR1 formyl peptide receptor 1 | IMAGE:446373 || 178336	-0.012	-0.507	0.518	0.147	0.039	-0.309	-0.484	-0.016		-0.717	1.505		1.026	0.063	1.068	2.161	-0.199	0.225	1.582	1.445	-0.026	0.281	1.635
501126	FPRL1 formyl peptide receptor-like 1 | IMAGE:146605 || 105545		-0.326	0.039	0.178	-0.1	-0.298	-0.253	0.395		0.294	3.486		1.027		3.059	3.642	-0.818	1.236	3.443	3.946	0.015	1.002
24435	FTL ferritin, light polypeptide | IMAGE:1671757 || 177605	-0.604	-0.189	-0.274	0.085	0.357	-0.161	0.074	-0.528	-0.721	1.391	1.753	2.209	0.234	0.901	1.886	1.819	-0.371	1.653	2.24	1.643	-0.268	1.559	1.523
20061	FTL ferritin, light polypeptide | IMAGE:1671757 || 177605	-0.138	-0.003	0.002	0.251	0.213	0.115	0.11	0.008	-0.315	1.307	2.109	1.915	0.36	1.137	1.802	1.965	-0.475	1.429	2.376	1.809	-0.132	1.415	1.859
24828	FUBP1 far upstream element (FUSE) binding protein 1 | IMAGE:824198 || 163061	0.927	-0.038	-0.733	-0.254	-0.142	0.1	-0.115	-0.147	-0.23	1.282	0.934	0.45		1.612	0.477	0.71	0.53	1.834	0.821	1.114	0.323	1.66	0.454
20397	FUBP1 far upstream element (FUSE) binding protein 1 | IMAGE:824198 || 163061	-0.391	-0.246	-0.531	0.008	0.08	0.012	0.147	-0.245	0.042	1.604	1.176	0.732	0.557	1.794	1.119	0.922	-0.018	2.096	1.283	1.026	0.365	1.772	1.086
1499	FVT1 follicular lymphoma variant translocation 1 | IMAGE:683112 || 186974	0.892	0.287	0.362	1.151	0.203	-0.035	0.39	0.288	-0.095	0.317	2.129	2.075		-0.123	1.312	1.305	-0.025	-0.261	2.026		0.638	0.255	1.759
521045	G0S2 putative lymphocyte G0/G1 switch gene | IMAGE:1572233 || 226351	-0.138	0.477	0.042	-0.419	0.003	-0.165	0.07	0.148	2.645	3.877	5.019	4.615	2.99	4.297	4.572	4.475	2.625	4.219	4.486	3.979	2.648	4.245	4.349
27272	G1P3 interferon, alpha-inducible protein (clone IFI-6-16) | IMAGE:324912 || 178411	-0.468	-0.483	-0.918	-0.839	-0.297	-0.865	-0.09	-1.262		0.237	2.109	1.895	-0.03	0.087	1.032	1.965	-0.425	0.019	0.706	1.209	-0.202	-0.215	0.839
531347	GADD45B growth arrest and DNA-damage-inducible, beta | IMAGE:1731860 || 312048	-0.896	0.029	-0.016	0.263	0.415	-0.103	0.402	0.2	1.807	2.089	2.811	2.557	2.152	2.029	2.284	2.307	2.107	2.101	2.378	1.231	1.92	2.077	1.271
518550	GADD45B growth arrest and DNA-damage-inducible, beta | IMAGE:725109 || 223959	0.232	0.517	1.232	0.911	0.833	0.645	0.48	2.348	2.865	2.647	3.069				2.912	2.735	2.345	2.329	3.786	1.989	2.638	2.115	1.709
519998	GADD45B growth arrest and DNA-damage-inducible, beta | IMAGE:825461 || 224707	0.742	0.607	-0.158	0.321	-0.297	0.005	0.07	0.208	2.175	1.877	2.339	1.685		2.107	1.642	1.685	2.615	1.409	2.216	1.229	1.558	1.755	0.959
26369	GADD45G growth arrest and DNA-damage-inducible, gamma | IMAGE:50992 || 320352	1.544	0.019	0.534	0.373	0.115	-0.133		0.9	1.177	0.559	1.491	1.617		1.329	1.314	1.537	0.127	1.031	2.048	1.651	0.43	1.107	1.451
509060	GARP glycoprotein A repetitions predominant | IMAGE:490819 || 108781	1.286	0.561	0.476	0.015	0.057	-0.291	0.304			0.701	1.553	2.089		1.581	1.876	2.279	0.259	0.603	2.41	1.393	0.262	1.259	1.753
18342	GBP1 guanylate binding protein 1, interferon-inducible, 67kD | IMAGE:1270912 || 177646	1.837	1.042	0.037	0.466	0.178	0.64	0.565	0.603	1.19	1.862	2.924	2.47	1.205	2.102	1.707	2.38	1.53	1.684	1.871		1.433	2.09	1.764
27468	GBP1 guanylate binding protein 1, interferon-inducible, 67kD | IMAGE:502085 || 161387	1.982	0.987	0.112	0.581	0.753	0.905	1.02	0.808	1.405	2.397	2.969	2.205	1.23	2.967	1.842	2.595	1.685	2.089	2.516	2.079	1.778	2.425	2.349
20782	GBP1 guanylate binding protein 1, interferon-inducible, 67kD | IMAGE:712292 || 162324	-0.341	-0.376	0.539	0.938	0.63	0.392		1.115	0.892	2.154	3.096		1.737	1.814	2.649	2.902	1.072	2.076	3.153	2.976	1.395	2.132	0.796
502238	GBP1 guanylate binding protein 1, interferon-inducible, 67kD | IMAGE:841008 || 100368	1.979	0.944	0.309	0.948	0.55	0.552	0.097	1.165	1.392	1.784	2.306	2.772	0.997	2.114	1.699	2.472	1.242	1.056	2.283	2.246	1.095	1.352	2.106
527752	GBP2 guanylate binding protein 2, interferon-inducible | IMAGE:298899 || 247267	-0.541	-0.296	-0.291	0.918	0.02	-0.078	0.307	-0.025	-0.308	0.974	1.896	2.142	0.197	0.634	0.989	1.852		1.196	1.383	1.656	-0.025	1.202	1.176
502256	GCH1 GTP cyclohydrolase 1 (dopa-responsive dystonia) | IMAGE:783849 || 101860	1.552	0.227	0.072	0.571	0.253	0.365	0.09	0.958	0.915	2.667	3.909	3.525	0.71	2.397		2.935	0.245	2.659	2.916	3.119	0.408	2.995	2.729
500787	GEM GTP-binding protein overexpressed in skeletal muscle | IMAGE:767765 || 103073	-0.556	1.099	-0.076	-0.297	-0.235	0.177	-0.178	-0.64	0.197	2.579	2.351	1.457	-0.018	2.369	1.784	1.137	0.307	1.781	1.728	1.151	-0.2	2.167	1.351
501101	GJB2 gap junction protein, beta 2, 26kD (connexin 26) | IMAGE:823859 || 100605	-0.501	0.134	0.329	-0.052	-0.06	0.052	0.427	-0.095	-0.058	1.014	2.356	2.122	0.247	0.964	1.689	1.732	-0.378	1.356	1.883	2.356	-0.045	1.622	2.036
528415	GK glycerol kinase | IMAGE:1848977 || 310962	0.714	0.669	-0.096	0.473	0.425	0.307	-0.438	-0.02	0.177	0.269	2.071			0.469	1.584	1.517	-0.113	1.471		1.951	0.69	0.707	1.891
27490	GLG1 Golgi apparatus protein 1 | IMAGE:511387 || 178361	-0.616	-0.191	-0.496		0.035	-0.133	-0.048	-0.54	3.447	1.859	2.671		3.892	1.409	2.424	2.167	3.517	2.021	3.088	2.301	4	2.007	1.931
26117	GNA15 guanine nucleotide binding protein (G protein), alpha 15 (Gq class) | IMAGE:122394 || 106877	0.769	-0.056		-0.232	-0.31	-0.348	-0.643	-0.795		-0.316	2.206	3.212		0.714	2.269	3.072	-0.288	1.176	2.713	3.146	0.135	1.392	2.966
29342	GNAS1 guanine nucleotide binding protein (G protein), alpha stimulating activity polypeptide 1 | IMAGE:2545591 || 320205	0.094	0.449	-0.186	-0.067	0.235	0.117	0.242	-0.45	2.797	2.239	4.171	3.387	3.052	3.689	3.574	3.447	2.767	3.091	4.098	3.581	2.43	3.527	3.311
24724	GNG10 guanine nucleotide binding protein 10 | IMAGE:1251377 || 177883	-0.541	-0.106	-0.841	0.228	0.15	-0.058	-0.353	-0.525	-0.398	0.244	1.886	1.642	0.277	0.274	1.299	1.352	-0.088	0.846	1.863	1.796	0.475	0.502	1.366
18320	GNG10 guanine nucleotide binding protein 10 | IMAGE:1251377 || 177883	-0.681	-0.206	-0.891	-0.172	-0.06	-0.218	-0.303	-0.775	-0.518	0.244	1.816	1.712	0.347	0.334	1.259	1.302	-0.018	0.806	1.273	2.106	0.245	0.852	1.406
502040	GNG10 guanine nucleotide binding protein 10 | IMAGE:795738 || 107253	0.639	0.194	-0.251	-0.272	0.56	0.572	-0.393	-0.095	0.612	0.534	2.086	1.712	0.627	0.114	1.009	2.062	0.712	0.496	2.033	2.046	0.365	0.592	2.156
21300	GNG2 guanine nucleotide binding protein (G protein), gamma 2 | IMAGE:1317052 || 162873	1.387	0.282	0.117	-0.324	0.058	-0.33	-0.355	-0.127		0.932	1.534	0.45	-0.315	0.742	0.947	2.48	1.1	0.414	1.901	2.424	0.133	1.89	1.384
27026	GPRK6 G protein-coupled receptor kinase 6 | IMAGE:156872 || 163297	-0.878	-0.033	-0.218	-0.309	-0.107	-0.105	0.02	-0.662	-0.275	1.437	1.989	1.515	-0.14	1.527	2.032	1.395	0.265	2.019	2.256	1.269	0.028	1.775	1.199
507398	GRO1 GRO1 oncogene (melanoma growth stimulating activity, alpha) | IMAGE:324437 || 105390	1.162	0.107	-1.298	-0.519	-0.497	0.175	-0.43		4.375	6.007	6.159	4.685	4.02	6.287	5.832	5.575	5.225	5.899		5.599	4.738	6.395	5.009
509102	GRO2 GRO2 oncogene | IMAGE:323238 || 107093	1.134	0.399	-0.316	-0.517	-0.125	-0.233	-0.348	-0.87	4.147	5.379	5.571	5.097		6.119	6.164	5.807	4.497	5.871	6.348	5.531	4.4	6.197	5.461
28834	GRO2 GRO2 oncogene | IMAGE:323238 || 107093	-0.231	0.004	-0.551	-0.092	-0.19	0.082	-0.533	-0.595	3.962	5.904	5.346	4.762	4.497	6.244	6.279	5.572	4.052	6.396	6.823	5.396	4.435	6.362	5.116
4248	GRO2 GRO2 oncogene | IMAGE:80971 || 184570	1.208	0.143	0.328	-0.083	0.289	0.531	-0.144	0.594	4.181	4.023	2.535	1.831	4.016	4.023	2.838	2.941	4.391	4.605	3.592	3.525	4.274	5.091	3.115
26247	GRO3 GRO3 oncogene | IMAGE:1556433 || 309473	-0.093	0.332	0.067	-0.374	-0.012	-0.04	0.035	0.273	4.25	3.322	1.754	0.86	4.185	4.242	2.377	2.01	4.16	3.924	2.481	2.044	4.193	4.17	1.694
528190	GRO3 GRO3 oncogene | IMAGE:1556433 || 309473		0.532	0.237	-0.084	0.158	0.03	0.525	0.273	4.9	4.202			5.165	4.842	1.997	2.29	4.42	4.254	3.201	2.734	4.593	5.1	2.244
502725	GS3686 #hypothetical protein, expressed in osteoblast OR FLJ22174 #hypothetical protein FLJ22174 | IMAGE:295939 || 103626	-0.811	-0.466	-0.601	-0.022	-0.75	-0.478	-0.123	-0.675	-0.218	0.434		2.832	-0.613	-0.266	0.709	2.792	0.082	-0.264	2.313	2.776	-0.825	-0.028	1.736
25956	GS3686 hypothetical protein, expressed in osteoblast | IMAGE:754479 || 107976	2.43	1.715	0.75	1.109	0.671	-0.477	-0.572	-1.844	0.913	1.895	1.697	3.723		1.055	1.43	3.513	0.703		2.004	3.167	-0.344	1.193	3.117
531268	GSBS G-substrate | IMAGE:1500325 || 313376	0.169	0.434		-0.302	0.12	-0.118	-0.023	0.225	0.372	1.014	1.076	2.032		1.544	2.609	2.692	-0.188	0.926	2.623	2.676	-0.215	1.392	2.706
27610	GUK1 guanylate kinase 1 | IMAGE:632681 || 161292	-0.528	-0.273	-0.618	0.111	-0.007	-0.235	-0.18	-0.892	1.015	2.587		2.985	1.78	2.497	3.332	2.755	1.495	2.859	3.786	3.099	2.198	2.695	2.379
509083	GZMK granzyme K (serine protease, granzyme 3; tryptase II) | IMAGE:428412 || 114143	0.097	0.532	1.887		0.288	-0.41	0.425	1.373			0.704	2.3	0.245	-0.298	1.707	1.7	-0.25	-0.236	1.871	1.154	0.323	0.69	1.094
502142	HCK hemopoietic cell kinase | IMAGE:504544 || 115136		1.766	0.961	0.39	0.702	0.324	0.099	1.327	1.534	0.446	1.648	1.764	0.209	0.046	1.131	2.194	1.284	0.128		1.778	0.437	1.594	1.788
541502	HIF1A hypoxia-inducible factor 1, alpha subunit (basic helix-loop-helix transcription factor) | IMAGE:325117 || 161550	0.904	-0.351	-0.406	-0.387	0.495	-0.163	-0.298	-0.09	0.767	0.569	2.141	1.827	0.802	0.029	1.434	1.797	0.037	0.591	1.598	2.471	0.41	1.447	2.141
27275	HIF1A hypoxia-inducible factor 1, alpha subunit (basic helix-loop-helix transcription factor) | IMAGE:325117 || 161550		-0.313		-0.409	-0.457	-0.495	-0.57	-0.602	0.265	0.647	2.119	1.925		0.417	1.322	1.255	-0.295	0.469	1.836	1.479	0.528	0.865	1.209
502010	HIF1A hypoxia-inducible factor 1, alpha subunit (basic helix-loop-helix transcription factor) | IMAGE:897806 || 106573	1.059	-0.226	-0.371	-0.362	0.3	0.122	0.117	-0.045	0.472	0.614	1.646	1.292	0.437	-0.096	0.809	1.332	0.302	0.386	1.113	1.776	0.445	1.182	1.626
18403	HIVEP1 human immunodeficiency virus type I enhancer-binding protein 1 | IMAGE:1288321 || 177858	0.004	0.539	0.184	0.533	-0.145	0.097	0.142	0.19	0.127	1.089	2.081	1.277	0.512	1.379	1.214	1.797	-0.213	0.871	1.758	1.921	-0.09	1.877	1.591
501895	HIVEP1 human immunodeficiency virus type I enhancer-binding protein 1 | IMAGE:758037 || 120400	0.796	0.101	-0.234	0.285	-0.013	0.149	-0.296	0.312	0.279	1.091	1.713	1.669		1.331	1.206	0.929	-0.191	1.803	1.75	1.263	0.752	1.569	1.023
508356	HLA-DNA major histocompatibility complex, class II, DN alpha | IMAGE:447509 || 106407	-0.641	-0.496	-0.911	0.348	-0.02	-0.358	-0.183	-0.675	0.252	2.004	1.786	2.082	0.617	1.584	1.899	1.382	-0.138	2.246	2.313	1.886	0.565	2.782	1.746
24239	HLA-DNA major histocompatibility complex, class II, DN alpha | IMAGE:683914 || 186923	0.862		1.722	1.921	0.573	-0.205	1.29	1.338	-0.335	-0.633	1.729	0.845		-1.113	0.832	0.445	0.545	-0.781		0.599	1.428	1.095	0.699
23610	HLA-DQB1 major histocompatibility complex, class II, DQ beta 1 | IMAGE:2121016 || 191304		0.868	1.623	1.422	0.814	0.626	0.951	1.569		0.978	1.55	0.956	0.481	1.428	0.573	1.576	1.326		1.337	1.08	0.859	1.706	1.61
12762	HLA-DRB5 major histocompatibility complex, class II, DR beta 5 | IMAGE:1317024 || 183340	1.989	1.764	1.399	0.378	0.67	0.072	-0.073	2.485	1.442	0.074	0.336	0.882	-0.023	-0.266	-0.211	1.152	1.102	-0.014	1.053	1.026	-0.285	0.982	1.166
26397	HLA-DRB5 major histocompatibility complex, class II, DR beta 5 | IMAGE:235903 || 101316	1.103	0.648		0.722	-0.116		0.941	1.479		1.408	1.87	1.386	0.731	1.818	1.203	1.406	0.476	0.81	1.127	0.63	0.219	1.906	1.15
27461	HLA-DRB5 major histocompatibility complex, class II, DR beta 5 | IMAGE:491166 || 161385		0.702	0.937	1.286		0.46	0.575	1.243		1.022	2.214	2.42	0.825	0.392	1.907	1.74	-0.03	0.364	2.171	1.504	0.583		1.384
19224	HLA-DRB5 major histocompatibility complex, class II, DR beta 5 | IMAGE:713065 || 160953	1.039	0.164	-0.111	0.248	0.26	0.362	0.077	0.125	1.412	2.744	2.576	2.252	0.657	2.284	0.919	1.602	0.392	1.766	1.803	1.036	1.055	2.242
507434	HLA-F major histocompatibility complex, class I, F | IMAGE:810064 || 112461	2.324	1.279	1.674	1.123	0.725	0.227	0.522	1.93	1.387	0.299	0.961	1.707	0.442	0.089	0.924	1.467	0.607	-0.009	1.688	1.621	0.61	1.097	1.691
27953	HM74 putative chemokine receptor; GTP-binding protein | IMAGE:1130777 || 161310	-0.083	0.192	0.267	1.186	0.378	0.13	0.005	1.313	2.43		2.024		2.315	1.892	2.457	0.88	2	1.994		0.904	2.443	1.86	0.724
501538	HM74 putative chemokine receptor; GTP-binding protein | IMAGE:123666 || 120538	-0.831	-0.476		1.178	-0.11	0.542		0.175	1.832	1.524	2.166	0.462	1.797	2.264	1.509	0.662	1.682	2.156	1.573	0.316	1.545	1.982
519134	HMGCS1 3-hydroxy-3-methylglutaryl-Coenzyme A synthase 1 (soluble) | IMAGE:290111 || 220103	0.822	-0.083	-0.148	-0.039	0.043	0.165	0.13	-0.022	0.475	1.827	1.589	0.995		1.637	1.212	0.985	0.255	1.639	1.476	1.049	0.768	1.825	0.909
529485	Homo sapiens cDNA FLJ12832 fis, clone NT2RP2003137 | IMAGE:788523 || 306992		0.599	0.244	0.513	-0.455	0.767		0.12		1.389	1.741	1.897	0.762	1.259	1.184	1.727	0.267			2.461	-0.25	1.857	1.801
1106	Homo sapiens cDNA FLJ13348 fis, clone OVARC1002127, weakly similar to SODIUM-INDEPENDENT ORGANIC ANION TRANSPORTER 2 | IMAGE:711754 || 187318	-1.529	0.106	0.041	-0.75	0.142	-0.416	0.109	-0.673	-0.446	0.496	2.558	3.094	-0.471	0.426	2.071	2.834	-0.096	0.928	2.655	3.008	0.267	0.614	2.918
525461	Homo sapiens cDNA FLJ13681 fis, clone PLACE2000014, weakly similar to HYPOTHETICAL HELICASE C28H8.3 IN CHROMOSOME III | IMAGE:1474390 || 227068	-0.649	-1.024	-0.299	0.02	-0.008	-0.716	-0.761	-0.543	-0.096	0.086	2.408	3.014	0.149		1.551	2.074	-0.746	0.008	1.805	2.228	-0.473	0.694	0.818
519175	Homo sapiens cDNA FLJ13795 fis, clone THYRO1000107 | IMAGE:306466 || 225041	0.847	0.232	-0.053	0.566	0.318	0.41	0.095	0.533	0.46	1.532	1.064			2.302	1.397	0.72	0.18	2.444	1.641	0.854	0.783	1.56	1.374
22608	Homo sapiens cDNA: FLJ21559 fis, clone COL06406 | IMAGE:2073621 || 192018	1.132	0.777	0.932	0.821	0.713	0.415	0.13	1.588	0.845	0.167	1.439	1.805	1.03	0.147	0.882	1.885	0.325	0.159	1.426	1.269	0.038	0.375	0.769
528169	Homo sapiens cDNA: FLJ21897 fis, clone HEP03447, highly similar to AF052178 Homo sapiens clone 24523 mRNA sequence | IMAGE:646057 || 310059	0.847	-0.278	-0.103	0.066	-0.282	-0.1	0.685	0.033	-0.03	1.072	1.494	1.27	0.885	1.712	1.047	0.58	-0.34	1.744	1.581	1.024	-0.077	1.67	1.344
510236	Homo sapiens cDNA: FLJ22296 fis, clone HRC04468 OR KIAA1631 #KIAA1631 protein | IMAGE:731459 || 120969	1.409	0.254	-0.161	0.418	0.16	0.212	0.267	0.605	-0.338	0.314	1.876	1.682	-0.253	-0.076	0.349	1.512	0.792	-0.824	0.673	1.726	0.485	-0.008	0.996
522036	Homo sapiens cDNA: FLJ22505 fis, clone HRC11681, highly similar to AF131815 Homo sapiens clone 25196 mRNA sequence | IMAGE:40159 || 220348	-0.492	-0.197	-0.092	-0.303	0.359	-0.129	-0.304	0.494		0.823	1.445		-0.474	0.873	1.688	2.461		1.125	2.542	1.515	0.404		1.895
511155	Homo sapiens cDNA: FLJ23075 fis, clone LNG05768 OR AQP4 #aquaporin 4 | IMAGE:46376 || 120371	-0.303	0.672	0.027	-0.494	-0.292	0.01	0.005	-0.707	-0.08	0.782	1.754	1.79	0.285	0.262	1.367	2.02	-0.19	-0.196	1.781	2.844	-0.597	0.02	2.164
509685	Homo sapiens clone 24421 mRNA sequence | IMAGE:81320 || 99176	-0.531	0.384	-0.131	-0.452	-0.19	0.222	0.047	-0.985	0.012	1.824	0.636	0.802	1.697	0.964	0.619	0.542	0.252	0.386	0.833	1.626	-0.115	0.782	0.806
527903	Homo sapiens clone 24473 mRNA sequence | IMAGE:364541 || 308960	-0.013	0.102	0.047	-0.224	-0.012	-0.33	0.165	0.623	-0.06	2.432	2.454	1.36	0.255	2.912	2.077	1.52	-0.83	2.244	2.071	1.054	-0.227	2.08
506295	Homo sapiens clone 24659 mRNA sequence | IMAGE:809533 || 116229	-0.996	-0.171	-0.756	-0.157	-0.285	-0.213	-0.428	-0.83	-0.203	1.349	0.961	0.587	0.442	1.629	1.264	0.877	0.277	1.991	1.228	1.061	0.25	2.007	0.391
520190	Homo sapiens clone FLC0675 PRO2870 mRNA, complete cds | IMAGE:855177 || 222745	1.112	0.237	-0.378	-0.569	0.083	-0.025	-0.75	0.478	0.125	0.667	1.899	2.345	-0.46	-0.553	1.562	2.595	0.285	-0.261	2.196	2.819	-0.392	0.445	2.259
26565	Homo sapiens mRNA for FLJ00086 protein, partial cds | IMAGE:488172 || 121039	-0.05	-0.325	-0.46	-0.201	0.121	-0.007	-0.112	-0.614	1.743	3.035	3.827	3.393	2.138	2.425	3.39	2.833	1.563		3.444	3.577	2.116	3.113	2.937
503014	Homo sapiens mRNA full length insert cDNA clone EUROIMAGE 327506 | IMAGE:327506 || 120435	-0.056	0.239	0.114	0.323	0.145	0.337	0.522	-0.06	0.707	2.039	1.291	1.627	1.082	1.769	1.494	1.577	0.487	1.401	1.868	2.161	0.72	1.297	1.441
515561	Homo sapiens mRNA; cDNA DKFZp434A119 (from clone DKFZp434A119) | IMAGE:281625 || 104848		-0.485	-0.06	-0.161	0.131	-0.507	-0.152	-0.514		2.665	3.687	2.513	0.438	1.735	2.64	1.823	0.093	1.807	2.274	1.767	1.106	2.413	1.237
10795	Homo sapiens mRNA; cDNA DKFZp434O1317 (from clone DKFZp434O1317) | IMAGE:1272627 || 180857	-0.957		-0.437	-0.198	-0.356	-0.014	-0.269	-0.371	1.426	0.668	3.33	1.786			1.133	1.266	1.556	1.49	1.677	2.1	0.939	1.886	0.85
519149	Homo sapiens mRNA; cDNA DKFZp564P116 (from clone DKFZp564P116) | IMAGE:298283 || 223844	0.714	1.659	0.744	0.143	1.365	1.237	1.582	0.54	0.777	1.479	0.821		0.792	0.999	1.014	0.667	-0.033	0.241	1.048	0.791	1.14	1.747	1.411
2101	Homo sapiens napsin 2 precursor, mRNA, partial sequence | IMAGE:703466 || 186388		0.888	1.403	0.532	0.004	-0.034	0.441	0.519	0.366		1.93	1.916	-0.009	0.408	1.293	1.636	0.126	-0.42	1.367	1.3	-0.501	0.006	1.32
518878	Homo sapiens, clone IMAGE:3449287, mRNA, partial cds | IMAGE:259950 || 226009	-0.396	0.319	0.074	0.063	-0.225	0.227	0.322	-0.16	-0.023	0.409	2.431	1.777	0.092	-0.001	1.164	1.187	-0.013	-0.299	1.408	1.691	-0.21	0.227	1.251
519143	Homo sapiens, clone IMAGE:3685398, mRNA, partial cds | IMAGE:290560 || 223433	-0.046	0.089	0.004	0.043	0.145	0.097	0.302	-0.02	-0.013	2.469	4.111	3.767	0.552	1.019	2.934	2.817	-0.353	0.681	3.238	3.021	0.03	0.487	2.471
527937	Homo sapiens, clone MGC:5618, mRNA, complete cds | IMAGE:346860 || 309173	-0.871	0.164	-0.571	-0.302	-0.37	-0.108	-0.373	-0.975	1.602	2.884	3.506	2.832	1.187	3.184	2.289	2.872	1.472	3.246	3.163	3.116	0.945	3.272	2.666
509688	Homo sapiens, clone MGC:5618, mRNA, complete cds | IMAGE:78148 || 98697	-1.018	-0.963	-0.218	0.121	-0.337	-0.155	-0.07	-0.362	0.425	1.637	2.529	2.065	1.4	2.007	1.952	1.825	0.855	1.959	2.266	2.379	1.278	2.305	0.839
542555	Homo sapiens, Similar to tubulin, beta, 4, clone MGC:4083, mRNA, complete cds | IMAGE:2578396 || 330385	-0.4	0.095	-0.17	0.059	0.121	0.083	0.398	-0.164	-0.487		2.107	1.893	0.338	1.435	1.85	1.283		1.897	1.874	1.297		1.363	1.537
10842	Hs.10305 ESTs | IMAGE:1273052 || 181047	1.729	1.364	1.389	1.678	0.75	0.912	0.967	2.395	0.942	0.334	1.206	1.792		0.444	0.449	1.812	0.222	0.056	0.993	1.266	0.635	0.632	1.356
20991	Hs.105152 ESTs | IMAGE:1251551 || 162425	-0.173	-0.208	0.377	0.186	-0.022	0.08	0.485	0.023	0.07	1.782	2.584	1.22	0.375	1.732	1.907	0.75	-0.43	2.044	2.031	1.664	0.193	2.71	1.044
506316	Hs.105636 ESTs | IMAGE:282433 || 101297	-0.543		-0.313	0.256	-0.162	-0.13	-0.255	-0.107	-0.42	1.172	1.144	1.14	0.485	1.232	1.107	0.3	-0.24	1.644	1.591	0.824	0.793	1.83	0.414
505066	Hs.106149 ESTs | IMAGE:144855 || 102643	-0.351	-0.746		0.178	-0.46	-0.748	-0.103	-0.505	0.292			2.622	0.747	2.074	2.039	2.202	-0.128	1.926	2.563	2.246	-0.225	2.012	1.506
505699	Hs.10727 ESTs | IMAGE:132248 || 113725	-0.131	0.004	0.659	0.828	0.02	0.302	0.407	0.505	0.122		1.396	2.212	0.677	-0.276	1.759	1.292	-0.398	-0.244	1.783	1.236		1.182	1.076
522847	Hs.121824 ESTs | IMAGE:377827 || 226512	1.284	0.559	1.784	1.483	0.615	0.707	1.792	1.61	0.467	0.699	0.311	0.897		1.039	0.514	0.937	0.537	-0.079	1.238	0.621	0.72	0.727	0.741
11439	Hs.122431 ESTs, Moderately similar to S65657 alpha-1C-adrenergic receptor splice form 2 [H.sapiens] | IMAGE:1288972 || 183791	-0.418	-0.393	-0.008	0.381	-0.117	0.005	0.1	0.138	0.565	2.527	2.069	1.055	0.8	2.377	1.382	1.035	0.105	1.809	2.096	1.159	0.418	2.415	0.709
10007	Hs.123310 ESTs | IMAGE:1234102 || 181535	0.552	-0.313	0.642	0.921	0.103	0.365	0.08	1.608	0.415	1.497	2.379			0.897	2.582	2.115	-0.465		2.716	2.769	0.528	0.805	1.369
24524	Hs.123310 ESTs | IMAGE:1319703 || 182266	-0.696	-0.431	0.134	0.483	0.065	0.297	0.382	0.03	-0.013	0.899	2.851	1.857	0.082	0.899	1.494	1.587	-0.573	0.901	1.538	2.011	-0.37	0.717	1.031
13266	Hs.123310 ESTs | IMAGE:1319703 || 182266	1.495	0.44	0.415	0.624	1.076	0.918	0.363	1.321	1.558	1.97	2.682	3.228	1.063	0.7	2.015	2.608	0.748	0.972	2.639	2.562	-0.109	0.808	2.822
13314	Hs.123369 ESTs | IMAGE:1320419 || 182458		0.053	0.388	0.127	0.669	0.511	-0.144	0.424	0.081	0.593	1.375	1.341	-0.064	0.613	1.158	1.941	0.341	0.475	2.122	1.585	-0.276	0.571	2.295
22446	Hs.123581 ESTs | IMAGE:2028103 || 190965	2.584	1.329	2.204	1.323	0.455	-0.073	0.862	2.06	1.727	-0.371	0.951	1.447	-0.408	-0.101	0.524	1.397		-0.489	0.968		0.8	0.987	1.001
11787	Hs.124322 ESTs, Weakly similar to A47582 B-cell growth factor precursor [H.sapiens] | IMAGE:1301326 || 183646	-0.648	0.087	-0.468	-0.149	0.003	-0.145	-0.14	-0.392	1.195	3.137	5.249	5.145	2.23	2.467	3.832	4.575	1.895	2.589	4.366	4.409	2.348	2.755	3.309
509902	Hs.125087 ESTs | IMAGE:47459 || 111755	-0.231	-0.026	0.049	0.058	-0.23	-0.518		-0.065	-0.368	2.104	3.906	3.292	0.347	1.424		3.852	-0.998	0.956	3.833	3.806	-0.895	0.292	3.286
525501	Hs.125265 ESTs | IMAGE:1475972 || 221525	-0.721	0.104	-0.151	-0.102	-0.11	-0.208	0.037	-0.775	1.132	1.704	1.436	1.712	0.877	1.224	1.079	1.492	1.142	0.966	1.673	1.686	0.805	1.152	0.726
21305	Hs.125887 ESTs, Weakly similar to S10889 proline-rich protein [H.sapiens] | IMAGE:1317291 || 162906	0.917	0.062	0.467	0.316	0.618	-0.04	0.405		0.06	0.142	2.244	2.28		0.412	1.517	1.72	-0.16	0.344	1.611	1.174	0.473	-0.06	1.344
21648	Hs.126733 ESTs | IMAGE:1372076 || 161976		0.267	-0.118	-0.209	0.133	0.085	-0.23	0.868	0.455	0.597	1.129	1.665	0.13	-0.023	0.802	1.415	-0.245	0.779	1.476	1.799	-0.632	1.405	1.839
509787	Hs.12699 ESTs, Moderately similar to A47582 B-cell growth factor precursor [H.sapiens] | IMAGE:40296 || 111340	-0.738	-0.073	-0.348	0.351	-0.397	0.375	-0.2	0.078	-0.125	0.337	1.429	2.065	-0.19	0.107	0.702	1.775	-0.055	0.369	1.066	2.199	-0.242	0.975	1.609
392	Hs.127623 ESTs | IMAGE:685576 || 187487	-0.897	-0.382	0.303	0.052	-0.306	-0.684	0.271	-0.081	-0.014	0.628		1.866	-0.119	0.368	0.893	1.906	0.306	1.14	2.007	1.77	-0.141	1.626	1.42
525705	Hs.13234 ESTs | IMAGE:1569876 || 221698		0.308	0.573	0.482	-0.666	-0.094	-0.019	-0.221	0.096	1.128	3.52	2.636		1.348	2.773	2.896	-0.184	1.94	3.377	3.16	-0.621	2.276	2.66
13922	Hs.136931 EST | IMAGE:1339335 || 181852	-1.111	-0.216	-0.921	-0.092	-0.08	-0.138	-0.393	-0.785	-0.568	1.464	1.686	1.222	-0.023	1.284	1.299	1.282	-0.258	1.786	1.593	1.186	-0.355	1.482	0.986
24581	Hs.136931 EST | IMAGE:1339335 || 181852	0.062	0.207	-0.478	0.701	0.143	0.135	-0.35	-0.192	-0.635	2.147	2.479	1.705	0.6	1.417	1.522	0.825	-0.245	1.779	2.266	1.189	0.498	1.625	1.309
24511	Hs.140609 ESTs | IMAGE:1309261 || 182852		0.284	-0.301	-0.502	-0.29	-0.338	-0.233	-0.785		0.894	1.796	1.652	-0.403	0.234	0.269	1.522	-0.058	0.316	1.533	1.676	-0.715	0.122	1.016
509838	Hs.14763 ESTs | IMAGE:45801 || 111887	0.239	-0.356	-0.401	0.458	0.02	0.332	0.087	0.375	-0.178	1.644	1.316		0.627	1.534	0.949	1.012	-0.328	1.716	1.653	1.046	0.355	1.272	1.226
506282	Hs.154993 ESTs | IMAGE:504372 || 99514	1.239	0.844	0.769	0.358	1.07	0.612	-0.003	1.475	1.242	1.184	1.766	2.422	0.527	0.094	0.679	2.642	1.112	0.316	1.803	2.036	0.045	0.932	2.576
511561	Hs.16979 ESTs, Weakly similar to A43932 mucin 2 precursor, intestinal [H.sapiens] | IMAGE:730313 || 119154	0.712	0.207	0.092	0.991	0.043	0.025	0.07	0.508	0.025	1.407	1.669			1.367	1.362	0.985	-0.545	1.819	2.026	1.679	0.248	1.275	1.519
20064	Hs.174988 ESTs | IMAGE:1671849 || 177608	1.097	0.292	0.287	0.656	0.878	0.39	0.855	0.193	0.95	1.202	2.974	2.47	0.495	0.802	0.997	2.33	0.49	0.514	2.621	2.384	0.163	0.85	2.444
22784	Hs.178784 ESTs | IMAGE:2106912 || 191126		0.452		-0.664	-0.022		0.125	-0.357	2.35	1.122		1.44	2.465	1.682	1.707	1.68	1.92	1.544	2.191	1.384	2.073	1.52	1.324
19309	Hs.186579 ESTs | IMAGE:703780 || 160955	0.072	0.567	0.612	0.721	-0.097	0.485	0.61	0.218	0.135	0.787	1.969	1.825	0.3	0.527	0.882	1.905	0.465	-0.071	1.456	2.209	-0.172	0.565	1.449
330	Hs.188830 ESTs | IMAGE:685061 || 188001	1.287	0.842	0.637	0.326	0.698	0.6	0.055	1.453	3.2	1.702	1.664	1.49	2.245	1.082	0.767	1.55	2.42	0.994	1.691	1.614	1.743	2.19	1.744
2753	Hs.188830 ESTs | IMAGE:815679 || 186001	0.472	-0.553	0.472	0.421	0.043	0.115	-0.42	1.098	2.525	1.357	1.459			1.487	1.332	0.645	1.665		1.896	0.779	2.478	1.475	0.869
502821	Hs.194146 ESTs, Weakly similar to AF090895 1 PRO0117 [H.sapiens] | IMAGE:128775 || 118399	-0.671	-0.346	-0.421	-0.032	-0.31	-0.008	0.027	-0.115	-0.208	0.364	0.566	2.032	-0.573	-0.226	0.549	1.952	-0.298	-0.264	1.333	1.936	-0.565	0.142	1.146
10570	Hs.207782 ESTs | IMAGE:1270710 || 180694	0.094	-0.531	0.554	0.963	0.445	0.167	0.232	0.7		1.229	2.191		0.542		1.554	2.497	-0.713	0.501	2.418	2.061	-0.43	1.007	0.931
25097	Hs.207995 ESTs | IMAGE:1356420 || 179765	0.677	-0.318	-0.153	0.416	-0.062	-0.29	-0.295	0.943	0.4	1.712	1.524	0.09		2.822	1.197	0.39	-0.08	2.104	1.221	0.124	0.783	1.77	0.214
14748	Hs.207995 ESTs | IMAGE:1356420 || 179765	1.52	0.885	0.79		-0.049	0.033	0.108	1.176	0.453	1.955	1.517	1.123	0.448	2.555	1.64	0.643	0.283	1.667	1.904	0.927	0.546	2.583	0.917
1164	Hs.209224 ESTs | IMAGE:712331 || 186774	2.431	1.656	1.071	0.78	0.542	0.674	0.409	1.547	0.854	0.876	1.468	1.874		1.096	1.241		1.434	0.058	1.145	1.128	0.607	0.544	1.038
22560	Hs.211744 ESTs | IMAGE:2073200 || 191879	1.837	1.792		0.576	0.758	0.41	0.595	1.913	0.75	0.232	0.214		0.295	0.082	0.247		0.69	0.474	0.761	1.134	0.183	0.83	1.104
502882	Hs.223649 EST, Moderately similar to Cd-7 Metallothionein-2 [H.sapiens] | IMAGE:129585 || 110993	-0.948	-0.043	-0.638	-0.669	0.183		0.27	-0.462		1.627	3.329	2.935	-0.01		1.832	2.515	0.115	0.809	1.896	2.239	-0.262	-0.045	1.509
15234	Hs.253536 ESTs | IMAGE:1372698 || 179015	1.427	1.092	0.537	0.866	0.768	0.47	-0.035	1.903	1.09	0.362	0.994	2.1	0.365	-0.448	0.447	1.58	0.8	-0.176	1.711	2.134	0.023	0.91	1.944
510190	Hs.267158 ESTs, Weakly similar to I54374 gene NF2 protein [H.sapiens] | IMAGE:67765 || 120984	-0.383	-0.328	-0.303	0.326	-0.132	-0.19	0.055	-0.187	-0.23	0.722	2.044		0.185	1.012	1.247	1.69		0.764	1.941	1.884	-0.627	0.44	1.444
503292	Hs.268180 ESTs | IMAGE:108651 || 115764	0.177	-0.128	0.397		0.478		0.095	0.643	-0.26	0.432	1.634		0.305		1.607	1.77	-0.3	0.104	2.141	1.814	0.473	0.06	1.174
24252	Hs.271297 ESTs | IMAGE:826392 || 185177	1.829	1.094	0.729	1.508	0.26	0.752	0.827	1.945		-0.226	0.096	-0.278	0.497	0.364	-0.091		0.522	-0.114	-0.777	0.386	0.175	1.632	0.146
11261	Hs.290587 EST | IMAGE:1287243 || 180422	-0.412	-0.477	0.198	0.087	0.139	-0.069	-0.184	0.484	2.181	1.123	-0.145	-0.629	2.446	1.753	0.678	-0.379	2.321	1.505	0.872	-0.165	2.594	1.781	-0.355
10334	Hs.291473 EST | IMAGE:1268913 || 181303	-0.336	0.589	-0.096	0.333	0.315	0.387	0.312	0.33	-0.103	1.419	1.851	2.357	0.412	1.069	1.804	2.367	-0.503	2.201	2.048	2.491	-0.32	1.887	2.491
9922	Hs.291720 ESTs | IMAGE:1185708 || 181557	-0.388	-0.533	-0.368	-0.049	0.003	0.065	-0.48	0.088	0.275	1.207	0.719		0.6	0.867	1.792	1.105	-0.065	1.809	1.896	1.599	0.598	1.775	0.969
12494	Hs.292322 ESTs | IMAGE:1307241 || 183021	-0.023	-0.058	0.087	0.526	0.208	0.49	0.425	0.273	-0.01	1.532	0.744	2.79	0.105	1.392	1.107	1.91	-0.09	1.414	2.231	2.054	-0.317	1.92	1.904
11903	Hs.292358 ESTs | IMAGE:1302072 || 183711	0.672	0.227	0.022	0.551	0.253	-0.085	-0.02	0.368		1.807	3.359			1.857	2.572	2.625	-0.285			2.189	0.388	0.805	2.199
13168	Hs.292358 ESTs | IMAGE:1318330 || 182261	0.184	0.029	0.104	-0.147	0.215	-0.133	-0.108	-0.09			1.971		0.122	0.979	1.814	1.527	-0.653	1.111	1.678		0.55	0.727	0.981
11996	Hs.293464 ESTs | IMAGE:1302789 || 294479	-0.124	-0.209		0.005	-0.003		-0.406	-0.218	2.469		1.723	1.139	2.234	1.261	1.636	1.949	2.699	2.063	1.66	1.903	1.802	1.219	1.713
14178	Hs.293464 ESTs | IMAGE:1351081 || 180162	0.97	0.245	0.01	0.739	0.611	0.723	-0.112	0.506	4.003	1.555	1.977	1.383	3.608	1.865	1.78	2.483	3.713	2.447	2.644	3.247	2.696	1.923	2.547
24605	Hs.293464 ESTs | IMAGE:1351081 || 180162		0.48	-0.505	0.664	0.566		-0.287	0.081		1.96	2.702	1.638	3.783		2.325	1.918	3.148	2.032	2.789	2.182	2.961	1.448	2.172
522798	Hs.293616 ESTs | IMAGE:884662 || 221566	-0.328	-0.293	-0.748	-0.539	-0.347	-0.655	-0.57	-0.902	-0.885	-0.643	1.079		0.1		1.402	2.475			1.546	2.909	0.418	-0.545	2.589
21388	Hs.293797 ESTs | IMAGE:1336549 || 162856	-0.113	-0.858	-0.843	-0.104	-0.022	-0.38	-0.985	-0.557	0.05	3.132	2.794		0.295	2.672	2.127	2.54	-0.8	2.594	3.081	2.024	-0.127	1.52	1.174
508412	Hs.293797 ESTs | IMAGE:289496 || 109993	0.667	-0.068	-0.773	-0.124	-0.272		-0.325	-0.467	0.18	2.722	2.904	2.74		1.912	2.067	2.16	-0.36	1.834	2.701	2.064	-0.197	1.46	1.014
515593	Hs.293885 ESTs, Weakly similar to T26938 hypothetical protein Y45F10D.11 - Caenorhabditis elegans [C.elegans] | IMAGE:665650 || 101271	1.439	0.414	0.229	0.568	0.22	0.222	0.447	0.775	0.542	1.224	2.446	2.162	1.077	1.624	1.699	1.302	0.162	1.356	2.243	1.496	0.365	1.092	1.536
10869	Hs.298296 ESTs | IMAGE:1282826 || 180764	0.077	-0.098	-0.353	0.176	-0.162	0	-0.255	0.173	0.05	1.152	1.844	1.27	0.125	1.752	1.647	1.5	-0.79	1.344	1.561	0.914	-0.127	1.24	1.354
506528	Hs.312582 ESTs | IMAGE:298065 || 98347		0.762	0.967	1.116	0.678	0.39	0.215	1.973	1.21	-0.058	0.874	1.13	1.105	-0.208	0.797	1.66	0.16	0.574	0.951	1.504	0.163	0.83	1.714
506373	Hs.32250 ESTs, Moderately similar to I78885 serine/threonine-specific protein kinase [H.sapiens] | IMAGE:268157 || 104638	-0.348	0.007	-0.218	0.131	-0.357	-0.075	0.08	-0.092	0.215	0.017	1.759	1.645	0.02	-0.093	1.122	1.465	-0.705	-0.421	1.336	2.029	-0.362	0.265	1.429
22392	Hs.327411 EST | IMAGE:2027701 || 192008	1.357	0.102	1.137	1.016	0.308	0.09	0.335	1.453	0.66	-0.038	1.234	1.45	-0.005	0.012	0.547	1.61	0.14	0.064	1.201	1.604	-0.017	0.68	1.814
23754	Hs.327542 EST | IMAGE:2133811 || 190713	1.234	0.719	0.784	0.423	0.275	0.077	0.332	1.25	0.987	0.319	2.481	2.487	0.572	0.889	1.584	2.247	0.307	0.321	2.198	2.061	0.39	1.217	1.971
23394	Hs.327548 EST, Weakly similar to A27307 proline-rich phosphoprotein [H.sapiens] | IMAGE:2129299 || 190569	1.787	0.682	1.437	1.766	0.928	0.79	1.795	1.043	0.29	0.592	1.254	0.75		0.372		0.65	1.37	-0.636	1.661	0.514	1.443	1.19	1.424
22505	Hs.327565 EST | IMAGE:2072767 || 191702	1.522	0.867	1.072	0.351	0.333	0.075	0.43	0.978		1.797	2.339			1.547	1.982	1.665	0.295	1.639	1.816	1.119	0.088	0.635	1.869
500443	Hs.36102 ESTs, Highly similar to SMHU1B metallothionein 1B [H.sapiens] | IMAGE:232772 || 112450	-0.648	0.267	-0.608	-0.329	0.223	0.155	0.16	-0.222	-0.295	1.587	2.499	1.705	0.25	0.507	1.532	1.425	0.165	0.439		1.259	0.648	-0.245	1.119
507042	Hs.42311 ESTs | IMAGE:325033 || 113489	-0.646	0.349	-0.346	0.223	0.095	0.107	-0.198	0.02	-0.423	1.419	1.791	0.837	0.212	1.609	1.004	0.517	-0.023	1.561	1.848	0.581	0.82	0.887	0.571
511068	Hs.44102 EST | IMAGE:259892 || 98741	-0.131	-0.646	0.169	0.228	0.02	-0.448	-0.703	0.155		1.274	1.426		0.737		1.229	1.212	-0.028	1.646	1.953	0.946	-0.005	1.582	-0.094
507090	Hs.58217 ESTs | IMAGE:345152 || 107057	-0.805		-0.355	0.244	0.226	-0.172	-0.047	-0.099		3.09	3.142	2.458	-0.037	3.17	2.875	2.328	-0.322	3.202		1.882	0.761	2.228	1.652
519020	Hs.6187 ESTs | IMAGE:281494 || 224546	2.652	1.717	1.802	1.501	0.673	0.815	0.9	2.048	1.225	0.247	-0.851	0.335	0.57	0.147	0.392	0.705	0.515	-0.181	0.936	0.869	1.068	1.335	0.989
518522	Hs.62699 ESTs | IMAGE:412999 || 227082	2.429	1.524		1.018	0.76	0.052	0.547		1.682	-0.356	2.416		0.757	0.434	1.609		0.422	-0.354	1.993	1.656	0.655		1.906
507999	Hs.7155 ESTs, Moderately similar to 2115357A TYKi protein [M.musculus] | IMAGE:207838 || 105509	-0.996	-0.071	-0.626	0.183	-0.635	-0.053	-0.258	-0.49	-0.133	2.249	4.751	4.397	-0.158	1.339	3.554	4.097	-0.173	1.771	3.938	4.571		0.717	2.981
21617	Hs.86437 ESTs, Highly similar to AF219140 1 gastric cancer-related protein GCYS-20 [H.sapiens] | IMAGE:1369330 || 161866	1.224	0.399	0.324	0.923	0.245	-0.173	-0.128	1	0.357	1.019	2.281	2.567		1.279	2.224	1.947	-0.403		2.498	1.951	0.46	1.687	2.131
518756	Hs.88527 ESTs, Moderately similar to unnamed protein product [H.sapiens] | IMAGE:268726 || 223540	1.502	0.437	-0.068	0.001	0.333	0.385	-0.16	0.518	0.115	2.227	2.429	2.315	0.01	1.557	1.202	2.305	0.565	0.809	1.606	2.019	0.318	0.955	1.789
14160	Hs.88914 ESTs | IMAGE:1350828 || 180078	0.49	0.085	-0.4	-0.201	0.531	0.403	-0.422	0.016	0.373	1.765	1.357	1.703	0.078	0.445	0.64	1.793	0.273	0.607	1.814	2.117	-0.044	0.373	1.137
10956	Hs.89104 ESTs | IMAGE:1283513 || 180316	0.385	-0.48	0.095		-0.754	-0.532	-0.267	-0.079		1.39	2.042	0.878	-0.567	1.95		1.828	0.808		1.529	1.122	0.391	1.448	0.402
1267	Hs.89104 ESTs | IMAGE:713158 || 160979	-0.636	-0.111	1.324	1.053	-0.585	0.117	0.552	0.33	0.607	1.489	2.901	2.727	-0.068	2.279	1.974	2.987	0.647	2.491	3.328	3.751	0.45	2.967	2.321
19225	Hs.89104 ESTs | IMAGE:713158 || 160979	-0.619	-0.824	0.531	1.17	-0.618	-0.596	0.199	-0.373	-0.416	2.256	2.958	2.044	0.379	2.386	1.311	2.254	-0.226	2.348	2.615	2.948	0.247	2.534	1.488
525641	Hs.99709 ESTs | IMAGE:1519342 || 220476	-0.596	-0.801	-0.616	-1.427	-0.225	-0.933	-0.148	-0.49	-0.913	1.539	1.731	2.477	-0.088	0.669	1.594	1.777	-0.893	0.751	1.768	1.601	-0.41	0.797	0.911
502382	HSD11B1 hydroxysteroid (11-beta) dehydrogenase 1 | IMAGE:505059 || 110150	0.616	0.251	-0.354	0.435	-0.253	0.339	0.274	0.042	-0.371	-0.479	1.553	1.619	0.064	-0.169	0.816	1.989	0.619	0.003	1.23	2.353	-0.138	-0.381	1.443
508419	HSD11B2 hydroxysteroid (11-beta) dehydrogenase 2 | IMAGE:415145 || 99098	-0.483	0.772		-0.664	-0.242	0.12	0.105	-0.507	0.06	1.752	2.274	1.61	0.015		1.167	1.49	0.17	0.044	1.451	1.464	-0.487	0.49	1.224
525670	HSEC61 sec61 homolog | IMAGE:1551208 || 223493	-0.413	0.242	0.027	0.056	0.108	0.4	0.535	-0.227	-0.18	1.092	1.754	2.04	0.445	0.812	1.617	1.67	0.13	0.554	1.801	1.714	-0.117	0.84	1.664
531614	HSXIAPAF1 XIAP associated factor-1 | IMAGE:1663164 || 317252	0.932	0.027	0.292	0.281	-0.137	-0.465	0.15	0.578	-0.355	0.427	1.979	1.875	0.17	0.207	1.662	2.185	-0.235	-0.211	2.036	1.589	-0.622	-0.185	1.369
24400	HU-K5 lysophospholipase-like | IMAGE:1283423 || 177762	-0.328	-0.073	-0.208	0.081	0.323	0.045	0.48	-0.052	-0.465	1.347	2.739		0.46	1.067	2.412	2.245	-0.275	1.699	2.626	2.089	0.208	1.135	2.299
18374	HU-K5 lysophospholipase-like | IMAGE:1283423 || 177762		0.269	0.034	-0.177	0.085	-0.283	0.282	-0.32	-0.363	1.189	2.911		-0.188	1.029	2.204	2.147	-0.413	1.231	2.258	1.941	-0.33	1.167	2.211
28286	HU-K5 lysophospholipase-like | IMAGE:347403 || 178345	-0.761	0.344	0.549	0.978	-0.14	0.142	0.937	0.135	2.802	2.904	3.806	2.842	2.077	3.124	2.219	2.912	3.532	2.956	3.243	3.016	2.525	3.732	2.826
501887	HU-K5 lysophospholipase-like | IMAGE:81394 || 111083	-0.861	-0.226	-0.091	0.068	0.37	-0.098	0.247	-0.305	-0.568	1.374	2.636	1.792	-0.043	1.044	2.049	2.022	-0.318	1.566	2.323	2.106	-0.235	1.262	1.816
529256	Human DNA sequence from clone RP4-697K14 on chromosome 20 Contains ESTs, STSs, GSSs and 13 CpG islands. Contains a gene for a novel tyrosine kinase, the PTK6 gene for a tyrosine kinase, a novel gene, the EEF1A2 gene for eukaryotic translation elongation factor 1 alpha 2, part of the KCNQ2 gene for the potassium voltage-gated channel (member 2 of the KQT-like subfamily), a gene for a novel protein…	0.732	0.167	0.352	0.201	0.193		0.03	0.558	0.345	1.597	3.189	3.155		1.007	2.542	2.975	0.335	0.689	2.856	2.449	0.228	-0.005	2.199
501714	Human pre-B cell enhancing factor (PBEF) mRNA, complete cds" | IMAGE:712604 || 114949	-0.431	0.054	-0.231		-0.03	-0.258	-0.113	-0.475	1.142	1.594		2.672	1.297	2.314	3.489	2.792	1.622	2.566	3.703	2.646	1.995	2.212	1.616
24268	ICAM1 intercellular adhesion molecule 1 (CD54), human rhinovirus receptor | IMAGE:86017 || 161568	-0.421	-0.026	-0.291	0.298	0.23	0.102	0.107	-0.205	1.142	1.834	1.416		1.627	1.294	1.509	0.712	1.712	1.526	2.133	0.856	2.075	1.522	1.126
531711	ICSBP1 interferon consensus sequence binding protein 1 | IMAGE:2107378 || 191072	-1.131	0.484	-0.021	-0.312	-0.64	-0.388	-0.403	-0.255	-0.498	0.934	2.036	1.522	-0.593	0.754	1.949	1.062	-0.138	0.866	1.643	1.526	-0.485	0.332	0.506
26460	IER3 immediate early response 3 | IMAGE:324267 || 320332	0.542	-0.003	-0.838	-0.309	-0.287		-0.06	-0.432	1.465	1.757		0.985		2.017	1.102	0.935	1.995	1.789	1.556	1.029	0.778	1.635	0.289
501051	IER3 immediate early response 3 | IMAGE:810724 || 103643	-0.983	0.172	-0.443	-0.484	-0.102	-0.18	0.075	-1.007	2.84	2.832	2.444	1.81	2.455	2.792	1.867	1.98	3.28	2.494	2.411	2.024	2.363	2.9	1.734
24445	IFI16 interferon, gamma-inducible protein 16 | IMAGE:824602 || 100267	-0.421	0.244	-0.151	0.078	-0.38	-0.088	0.097	-0.385	-0.058	1.384	2.716	2.152		0.334	1.629	2.132	0.092	0.116	2.113	2.306	-0.445	0.222	1.536
501893	IFI16 interferon, gamma-inducible protein 16 | IMAGE:824602 || 100267	-0.426	-0.261	0.054	0.303	0.125	-0.073	0.182	-0.07	-0.093	1.589	2.411	1.887	0.492	0.639	1.704	1.607	-0.193	0.661	1.878	1.941	0.24	0.267	1.291
28620	IFI16 interferon, gamma-inducible protein 16 | IMAGE:824602 || 100267	0.599	-0.336	-0.661	0.148	-0.44		-0.123	-0.395	-0.368	1.114	1.986	1.652	0.267	-0.116	1.429	1.352	-0.198	-0.034	1.953	1.176	-0.065	-0.448	0.416
517122	IFI35 interferon-induced protein 35 | IMAGE:1422723 || 116075	-0.873	-0.578	-0.343	-0.294	0.168	-1.02	0.025	-0.567	-1.33	0.092	2.074	1.87	-0.115	-0.888	1.157	1.24	-0.32	-0.666	1.691	1.094	-0.037	0.12	0.144
28873	IFI41 interferon-induced protein 41, 30kD | IMAGE:154493 || 103373	-0.688	-0.523	-0.298	0.021	-0.387	-0.245	-0.54	-0.702	-0.225	0.507	2.259	1.775	-0.29	-0.423	1.372	1.325	-0.395	-0.291	1.596	1.739	-0.762	-0.995	0.809
509382	IFI41 interferon-induced protein 41, 30kD | IMAGE:154493 || 103373	0.119	-0.366	-0.171	0.648	0.38	0.082	-0.193	0.315	-0.098	0.644	1.946		0.507	-0.666	1.969	2.262	-0.068	-0.094	2.383	1.656		-0.368	1.086
542345	IFIT1 interferon-induced protein with tetratricopeptide repeats 1 | IMAGE:2550047 || 331048	-0.912	-0.757		-0.813	-0.511	-0.589	-0.614	-0.886	-0.399	3.113	4.045	2.851	0.346	2.063		3.311	-0.859		3.472	3.115	-0.386	1.241	2.235
500296	IFIT1 interferon-induced protein with tetratricopeptide repeats 1 | IMAGE:823696 || 111981	-0.981	-0.266	-0.981	-0.452	-0.58	-1.258	-0.603	-1.325	-0.668		3.176	3.582	-0.173	0.984	1.839	3.252	-0.408	1.116	2.833	2.546	-0.475	1.362	1.866
27288	IFIT4 interferon-induced protein with tetratricopeptide repeats 4 | IMAGE:328343 || 161363		0.57	0.215	-0.346	0.476	0.388	-0.397	0.121	0.948	0.9	1.522	1.438	0.643	0.65	1.215	1.558	0.748	1.112	2.009	2.382	0.571	1.108	1.642
508411	IFITM1 interferon induced transmembrane protein 1 (9-27) | IMAGE:755599 || 102734	0.039	0.754	0.119	0.418	0.2	0.212	0.207	-0.215		1.484	2.146	2.002	0.327	0.494	1.659	1.542	0.132	0.696	2.043	1.066	0.615	0.262	1.316
527979	IFITM3 interferon induced transmembrane protein 3 (1-8U) | IMAGE:809910 || 178264	-0.838	0.277	-0.468	-0.369	-0.077	-0.125	0.1	-0.852	-0.455	0.997	2.509	1.855	-0.33	0.237	0.662	1.625	0.615	-0.111	1.066	1.619	-0.632	-0.255	0.739
27648	IFNAR1 interferon (alpha, beta and omega) receptor 1 | IMAGE:667961 || 178237	1.911	1.066		0.89	1.072	1.124	0.579	1.577	0.604	0.546	0.938	1.474	0.759	0.066	0.671	1.944	1.084	0.648	1.895	1.958	0.847	1.644	2.038
521057	IFNG interferon, gamma | IMAGE:1579639 || 223208	-0.536	-0.041	-0.316	0.033	0.355	-0.523	-0.398	-0.45	-0.113	3.739	4.361	3.427	0.392	1.919	3.394	3.157	-0.633	1.961	3.758	3.281	-0.21	1.707	2.411
4295	IFNG interferon, gamma | LCP:54 || 249254	1.152	-0.003	0.412	0.631	-0.307	0.135	0.29	0.688	0.815	1.587	2.029		1.24	1.387	1.372	1.145	0.495	1.239	1.916	1.179	0.808	1.185	1.359
18556	IFNGR2 interferon gamma receptor 2 (interferon gamma transducer 1) | IMAGE:1352434 || 160984	-0.716	-0.401	-0.716		0.275	-0.113	-0.078	-0.28	-0.283	1.429	0.901	0.627	0.302	1.679	1.124	0.677	-0.043	2.001	1.768	0.921	0.24	1.557	0.871
26590	IFNGR2 interferon gamma receptor 2 (interferon gamma transducer 1) | IMAGE:595517 || 320621	-0.038	-0.213	-0.508	0.341	0.213	0.255	0.2	0.048	-0.025	1.577	1.059	1.355	1.09	1.657	1.132	0.865	0.175	1.909	1.926	0.839	0.868	1.775	0.859
501936	IFNGR2 interferon gamma receptor 2 (interferon gamma transducer 1) | IMAGE:785575 || 117836	-0.133	-0.208	-0.413	0.136	0.258	0.33		-0.047	0.16	1.512	1.244	1.15	0.765		1.247	0.66	0.1	2.014	1.621	0.974	0.813	1.75	1.204
28626	IFNGR2 interferon gamma receptor 2 (interferon gamma transducer 1) | IMAGE:785575 || 117836	0.854	0.079	-0.356	0.073	0.445	0.397	0.262	0.27	0.417	1.769	1.291	0.597	0.512	2.079	0.644	1.297	0.647	1.851	1.258	1.171	0.93	1.777	1.321
26941	IGJ immunoglobulin J polypeptide, linker protein for immunoglobulin alpha and mu polypeptides | IMAGE:117806 || 104520	-0.338	0.057	0.252	0.551		-0.055	0.34	-0.252	0.835	0.967	1.879		0.15		0.712	1.615	1.195		1.836	1.899		2.025	1.259
26588	IKBKG inhibitor of kappa light polypeptide gene enhancer in B-cells, kinase gamma | IMAGE:587627 || 320383	-0.201	-0.646	-0.451	-0.632	0.14	-0.328	-0.293	-0.735	1.432	2.644	3.706	3.432	1.767	2.544	3.029	2.982	1.412	2.876	3.283	3.386	1.765	2.902	2.736
25217	IL12B interleukin 12B (natural killer cell stimulatory factor 2, cytotoxic lymphocyte maturation factor 2, p40) | LCP:85 || 249286	1.109	0.044	0.699	0.288	0.09	0.062	0.657	0.705	0.292	1.624	2.586			1.884	2.099	0.372	-0.138	1.406	2.673	0.686	0.205	1.632	0.666
4097	IL12B interleukin 12B (natural killer cell stimulatory factor 2, cytotoxic lymphocyte maturation factor 2, p40) | LCP:85 || 249286	0.282	-0.463	-0.138	-0.159	-0.017	0.265	0.02	0.478	0.205		2.929		0.31	2.937	2.472	0.555	-0.175		2.976	1.139	0.638	2.195	0.599
528315	IL12RB2 interleukin 12 receptor, beta 2 | IMAGE:1587390 || 307267		0.684	0.299	0.448	-0.06	0.242	0.577	0.225	0.092	0.524	2.146	2.022	-0.183	0.274	0.859	2.122	-0.278	-0.294	1.063	1.886	-0.245	0.052	1.526
502856	IL15RA interleukin 15 receptor, alpha | IMAGE:488019 || 119274	0.516	0.351	0.296	0.045	0.567	0.469	-0.066	0.792	0.459	1.601	1.943	1.909	0.134	0.401	0.816	1.749	0.639	0.893	1.84	2.163	0.042	1.419	1.843
501627	IL15RA interleukin 15 receptor, alpha | IMAGE:488019 || 119274			-0.341	0.138	-0.13	0.022	0.047	-0.645	-0.318	1.624	3.786	2.862	-0.203	1.424	1.879	2.482	0.122	1.276	2.423	2.816	-0.685	1.102	1.786
14867	IL1A interleukin 1, alpha | IMAGE:1357427 || 179452	-0.073	0.462	1.007	0.296	0.228	0.33	-0.065	0.343	4.67	5.832	4.474		4.445	5.402	5.897	4.04	4.67	5.624	6.031	4.634	5.023	5.85	4.244
516960	IL1A interleukin 1, alpha | IMAGE:1486083 || 116670	-0.343	-0.318	0.197	-0.094	-0.182	0.08	0.145	0.053	3.5	4.542	3.944		4.015	4.772	4.527	2.91	4.07	5.094	4.891	3.624	4.623	5.36
4095	IL1A interleukin 1, alpha | LCP:83 || 249328	-0.476	0.249	0.074	-0.147	0.085	0.007	-0.108	0.1	2.707	4.119	3.631	1.207	3.382	4.629	3.514	2.097	3.037	4.121	3.488	2.101	3.18	4.087	1.611
25215	IL1A interleukin 1, alpha | LCP:83 || 249328	0.2	0.145	0.89	0.499	-0.169	0.233	0.468	0.556	3.893	5.245	4.387	2.003	4.338	5.145	4.22	3.093	3.683	4.547	4.284	3.257	3.826	5.273	2.487
510405	IL1B interleukin 1, beta | IMAGE:324655 || 111434	0.062	0.037	0.552	0.441	0.423	0.665	0.3	-0.302	3.325	3.307	3.179	3.355	2.67	3.777	2.432	3.615	3.795	2.909	3.846	3.479	2.518	3.495	3.389
28891	IL1B interleukin 1, beta | IMAGE:324655 || 111434	0.209	0.074	0.389	0.378	0.19	0.662	0.147	-0.295	3.532	4.264	4.576	3.412	3.427	4.174	3.289	3.942	4.002	3.416	4.003	4.356	2.915	4.212	3.536
508394	IL1B interleukin 1, beta | IMAGE:491763 || 103378	1.747	0.962	0.747	0.406	0.618	0.47	0.105	0.783	4.81	4.402	4.724	4.1	3.675	4.542	3.787	4.8	4.46	3.994	4.621	4.034	4.193	4.65	4.324
4090	IL1B interleukin 1, beta | LCP:80 || 249318	0.929	-0.596	0.399	0.068		-0.498	-0.843	-0.325		4.394	3.936	4.062	3.617	3.944	3.969	3.962	4.062	3.626	4.163	3.086	3.825	4.152	3.216
25210	IL1B interleukin 1, beta | LCP:80 || 249318	-0.043	-0.678	0.387	0.796		-0.2	-0.285	0.453	2.39	2.922	2.294		2.445	2.722	2.687	2.37	2.85	2.614			2.773	3.02	1.584
501628	IL1RN interleukin 1 receptor antagonist | IMAGE:84295 || 104276	-1.158	-0.223	-1.168	-0.269	-0.497	-0.415	-0.53	-1.422	1.695	3.047	4.709	4.245	1.52	2.627	3.092	3.745	2.525	3.099	3.786	4.029	2.158	3.015	3.259
521007	IL2RA interleukin 2 receptor, alpha | IMAGE:1517171 || 221813	-0.433	-0.628	0.077	1.306	-0.702	-0.74	0.245	-0.177		-1.028	0.554	2.1	-0.685	-0.648	-0.023	2.11	0.2	0.564	1.951	2.484	-0.787	0.69	1.464
18428	IL6 interleukin 6 (interferon, beta 2) | IMAGE:1301232 || 177950	0.239	0.574	0.759	-0.322	-0.2	-0.198	0.287	0.605	0.622	5.184	4.366		1.237	4.704	4.349	3.532	0.172	4.026	4.413	3.556	0.375	4.342	3.046
4089	IL6 interleukin 6 (interferon, beta 2) | LCP:79 || 249327	-1.163	-0.048	-0.483	-0.974	0.118	-0.29	-0.055	-0.417	0.13	3.302	2.594	1.1	0.575	3.062	2.067	1.33	0.26	2.744	2.121	1.364	0.543	2.58	1.024
27290	IL8 interleukin 8 | IMAGE:328692 || 161365	-0.521	-0.276	-0.351	-0.482	0.05	-0.488	-0.153	-0.785	1.872	3.384	2.986	1.192	2.947	3.544	2.779	2.142	2.702	3.556	3.243	2.436	2.655	3.612	1.856
25184	IL8 interleukin 8 | LCP:51 || 249263	-0.878	-1.393	-0.068	0.401	-0.217	-0.995	-0.35	-0.722	1.925	2.077	2.789	2.085	2.45	2.387	1.582		2.765	2.899	3.716	2.559	2.298	4.015	1.709
4272	IL8 interleukin 8 | LCP:51 || 249263	0.869	0.344	0.119	-0.322	0.52	0.242	-0.353	0.395	3.252	3.764	2.506	1.942	3.427	2.604	2.219	2.742	3.412	3.176	3.423	3.216	2.805	3.712	3.066
22734	ILT7 immunoglobulin-like transcript 7 | IMAGE:2075082 || 192256	1.327	0.892	1.027	0.616	0.298	-0.15	0.235	1.303	0.33	-0.218	1.924	2.66		0.102	1.917	2.75	-0.1	-0.066	2.191	1.484	-0.097	0.09	1.894
500874	INADL PDZ domain protein (Drosophila inaD-like) | IMAGE:206994 || 113504	-0.366	0.249	-0.836	0.033	0.025		-0.738	-0.47	-0.863	0.979	1.681	1.447	-0.098	0.689	1.114	1.847	-0.023	0.331	2.158	1.601	0.03	-0.573	0.921
541974	INHBA inhibin, beta A (activin A, activin AB alpha polypeptide) | IMAGE:2458975 || 331313	0.019	0.084	0.229	-0.332	0.11	-0.388	-0.343	-0.095		4.874	5.606		0.367	4.324	5.319	4.572		4.796	6.103	4.276	0.545	4.532	3.126
505483	INHBA inhibin, beta A (activin A, activin AB alpha polypeptide) | IMAGE:269815 || 102234	0.241	0.316	-0.609	0.46	-0.168	0.124	-0.121	-0.183	0.044	4.376	4.538	3.414	0.389	4.286	3.671	2.724	0.374	3.648	4.545	2.968	0.577	3.074	2.328
500890	INSIG1 insulin induced gene 1 | IMAGE:207288 || 100137	-1.448	-0.203	-0.698	-0.589	0.233	-0.085	0.13	-0.832	-0.315	2.497	1.869	1.025	0.04	2.427	2.132	1.005	-0.015	2.709	1.916	1.289	0.248	2.285	1.179
26242	INSIG1 insulin induced gene 1 | IMAGE:487407 || 184435	-0.608	-0.143	-0.398	-0.379	-0.027		-0.06	-0.582	0.125	3.177	2.439	0.765	0.53	2.997	2.452	0.295	0.225	3.479	2.576	1.209	0.618	4.455	0.969
24405	IRF1 interferon regulatory factor 1 | IMAGE:1307246 || 177728	-0.158	0.137		0.731	0.563	0.455	0.78	0.238	0.855	1.637	2.379	1.455	1.23	1.557	1.472	1.655	0.985	1.269	1.766	1.559	0.958	1.285	1.359
1676	IRF1 interferon regulatory factor 1 | IMAGE:685033 || 186561	-0.176	0.259	0.254	0.533	0.515	0.527	0.812	-0.08	0.827	1.629	1.541	1.807	1.112	1.359	0.654	1.577	0.917	0.981	1.608	1.571	0.64	1.157	1.391
28599	IRF1 interferon regulatory factor 1 | IMAGE:740476 || 102144	0.019	0.274	0.169	0.778	0.65	0.672	0.697	0.225		1.754	2.346	1.792	1.367	1.344	1.199	1.642	1.072	1.296	1.533	1.386	1.135	1.282	1.236
500297	IRF2 interferon regulatory factor 2 | IMAGE:727551 || 119240	-0.523	-0.818		-0.464	-0.102	-1	-0.855	-0.557	-0.73	1.602	2.884	2.62	0.315	1.102	1.957	2.32	-0.59	1.464	2.811	2.104	-0.437	0.91	1.094
517095	IRF7 interferon regulatory factor 7 | IMAGE:1159963 || 105812	-0.586	0.409	0.114	0.413	-0.165	0.087	0.412	-0.68	0.217	0.929	3.211	2.047	-0.018	0.729	0.824	2.537	0.737	0.861	2.078	2.271	-0.42	0.547	1.511
2095	IRF7 interferon regulatory factor 7 | IMAGE:703430 || 186356	-0.333	0.502	1.007	0.196	-0.602	0.23	0.445	0.303	0.1	0.242		2.56	0.085	0.802	2.057	2.42	-0.04	0.214	2.201	1.844	-0.527	-0.03	1.414
11351	IRTA2 immunoglobulin superfamily receptor translocation associated 2 | IMAGE:1288212 || 183806	0.329	0.224	1.039	1.698	0.24	0.372	0.237	2.205		-0.156	1.446			-0.036	1.829	1.602	-0.318	-0.404	1.923	1.306	0.495	0.622	1.346
27015	ISG15 interferon-stimulated protein, 15 kDa | IMAGE:149319 || 320715	-0.623	0.032	-0.053	-0.714	0.248	-0.23	0.425	-0.787	-0.3	2.982	3.974	2.96	0.235	2.262	2.437	2.61	0.02	1.854	2.901	2.304	-0.117	1.58	2.034
508413	ISG15 interferon-stimulated protein, 15 kDa | IMAGE:742132 || 109909	-0.861	0.144	-0.411	-0.902	-0.33	-0.698	0.227	-1.505	-0.198	1.984	4.406	2.822	-0.343	1.854	1.019	3.002	0.382	1.526	2.643	2.826	-0.705	1.302	1.966
2783	ISG20 #interferon stimulated gene (20kD) OR #Hs.293975 ESTs | IMAGE:815825 || 186097		0.442	0.877	0.276	0.078	0.13	0.075	1.113	0.62	1.372	1.634		-0.305		1.267	1.85	-0.12		1.961	0.944		0.37	1.174
18548	ISG20 interferon stimulated gene (20kD) | IMAGE:1351990 || 160944	-0.716	0.049	0.534	0.243	0.135	-0.253	0.642	-0.36	-0.003	1.219	2.541	1.937	-0.598	0.579	0.904	1.777	0.627	1.051	2.048	1.791	0.01	0.977	1.391
24419	ISG20 interferon stimulated gene (20kD) | IMAGE:1351990 || 160944	0.117	0.882	0.807	0.616	0.698	0.17	0.585	0.533	0.27				0.205	1.022	1.877	2.22	0.62	0.684	2.151	1.324	0.653	1	1.974
542145	ISG20 interferon stimulated gene (20kD) | IMAGE:2503967 || 330912	-0.648	-0.153	0.072	0.121	-0.027	-0.015	0.68	-0.902	0.015	1.107	1.939	1.955	-0.69	0.627	0.562	1.915	0.475	0.719	1.846	2.009		0.935	1.279
509417	ISG20 interferon stimulated gene (20kD) | IMAGE:491751 || 108180	-0.366	-0.311	0.094	0.043	0.205	-0.673	0.202	-0.3	-0.703	1.259	2.771	1.847	-0.018	0.469	1.554	1.497	0.187	0.221	1.588	1.061	0.14	0.547	0.721
508736	ISG20 interferon stimulated gene (20kD) | IMAGE:740604 || 104418	1.439	0.444	0.529	0.198	0.54	0.222	0.997	0.785	0.842	1.584	2.716	2.122	0.277	1.184	1.479	1.922	0.302	0.826	1.683	1.696	0.185	0.892	1.956
3126	ISG20 interferon stimulated gene (20kD) | IMAGE:825688 || 185632		0.382	0.457	-0.174	-0.242	-0.42	-0.195	-0.167	-0.24	0.662	1.644	1.71		0.722	1.727	1.51	-0.15	0.024	1.631	0.764	-0.597	0.12	0.654
527949	ITGA6 integrin, alpha 6 | IMAGE:32493 || 163319	-0.576	0.129	-0.116	0.063	-0.395	0.067	0.072	-0.6	-0.123	0.749	1.751	1.347	0.242	0.179	1.394	1.357	0.207	0.251	1.678	2.081	-0.28	0.567	1.301
28961	ITGA6 integrin, alpha 6 | IMAGE:32493 || 163319		0.024	0.409	0.488	0.09	0.312	0.117	0.485	0.392	0.104	2.036			0.214	1.959	1.112	-0.318		2.413	1.756	0.695	0.332	1.676
507230	ITGB8 integrin, beta 8 | IMAGE:501854 || 117912	1.012	0.267	-0.158	-0.359	-0.167	-0.105	-0.02	0.368	-0.035	-0.023	1.709	1.845	-0.74	0.017	0.932	1.495	0.685	0.189	1.146	1.759	0.068	0.095	1.199
541687	ITK IL2-inducible T-cell kinase | IMAGE:2281706 || 330599	1.034	0.739	1.224	1.243	-0.005	0.027	0.282	1.75	0.397	-0.591	1.901	2.507		0.279	1.674	2.117	-0.133	-0.149	2.198	1.501	0.43	0.447	1.541
18466	JUN v-jun avian sarcoma virus 17 oncogene homolog | IMAGE:1308086 || 177734	-0.871	-0.236	-0.511	-0.132		-0.168	-0.283	-0.415	2.512	0.524	0.876	1.022	2.967	0.294	1.169	0.752	2.612	0.726	1.283	1.016	2.805	0.532	0.606
24757	JUN v-jun avian sarcoma virus 17 oncogene homolog | IMAGE:1308086 || 177734	-0.699	0.766	-0.179	-0.24	-0.368	0.254	-0.131	-0.343	2.314	0.506	1.428	1.234	1.959	0.486	1.051	1.164	2.404	0.328	1.055	1.588	1.887	0.544	1.098
505141	JUN v-jun avian sarcoma virus 17 oncogene homolog | IMAGE:358531 || 111813		-0.037	-0.762	0.187	-0.311	-0.129	-0.474	-0.376	2.901	0.883	1.405	1.221	2.536	0.593	0.948	0.581	2.981	0.575	1.432	0.765	3.224	0.361	0.585
502466	JUN v-jun avian sarcoma virus 17 oncogene homolog | IMAGE:358531 || 111813	0.129	0.104	-0.011	-0.262	0.22	0.442	-0.393	-0.225	4.222	0.944	1.466	1.112	3.187	0.194	0.579	1.442	4.122	0.496	1.563	1.286	3.405	1.242	1.546
500293	JUNB jun B proto-oncogene | IMAGE:122428 || 100044	-0.258	0.307	-0.098	-0.159	0.353	-0.045		-0.472	1.605		1.299	0.695		1.307	1.472	0.195	2.235	1.479	1.596	0.229	2.648	1.485	0.529
18536	JUNB jun B proto-oncogene | IMAGE:1350588 || 160896	-1.273	-0.088	-0.383	-0.504	0.078	-0.39	0.015	-1.087	1.35	1.652	1.374	0.27	1.745	1.542	1.297	0.53	2.02	1.364	1.271	0.544	1.673	1.31	0.364
26451	JUNB jun B proto-oncogene | IMAGE:309477 || 184489	-0.883	-0.138	-0.383	-0.374	0.258	-0.45	0.045	-1.047	1.3	1.632	1.684	0.44	1.995	1.452	1.537	0.39	1.98	1.374	1.161	0.534	2.053	1.45	0.224
505133	JUNB jun B proto-oncogene | IMAGE:309864 || 115464	-0.733	-0.068	-0.153	-0.234	0.368	-0.23	0.255	-0.827	1.47	1.612	1.694	0.77	1.995	1.362	1.477	0.57	2.22	1.464	1.401	0.554	2.243	1.76	0.634
28950	JUNB jun B proto-oncogene | IMAGE:809707 || 178262	0.774	0.449	0.144	-0.197	0.305	0.097	0.362	-0.19	1.947	1.509	1.581	0.667	1.652	1.719	0.824	0.877	2.357	1.451	1.338	0.531	2.07	1.387	0.581
527833	JUNB jun B proto-oncogene | IMAGE:809707 || 178262	0.942	0.047	0.122	-0.369	0.243	-0.115	0.48	-0.142	1.945	1.507	2.129	0.765	2.15	2.097	1.482	0.615	1.765	1.639	1.926	0.649	1.658	1.495	1.359
507023	KCNJ2 potassium inwardly-rectifying channel, subfamily J, member 2 | IMAGE:320857 || 109488	-0.331	-0.616	-0.471	0.208	0.25	-0.118	0.077	-0.245	1.852	2.524	1.936	1.902	2.297	2.144	1.399	1.142	1.822	2.266	2.093	2.006	2.155	2.432	1.216
517446	KCNN4 potassium intermediate/small conductance calcium-activated channel, subfamily N, member 4 | IMAGE:756708 || 100967	0.459	0.174	0.609	0.848	0.51	0.412	0.927	0.365	-0.008		3.766			2.354	3.359	2.592	0.032	2.926	4.053	2.466	0.645	2.582	2.776
508588	KIAA0014 #KIAA0014 gene product OR FLJ23231 #hypothetical protein FLJ23231 | IMAGE:725927 || 118056	-0.401	-0.006	-0.061	0.018	0.08	0.102	0.127	-0.045	1.302	2.414	2.836		1.567	2.824	1.829	1.542	1.432	2.626	2.153	1.966	1.695	2.732	1.766
501846	KIAA0105 Wilms' tumour 1-associating protein | IMAGE:898095 || 111600	0.012	-0.053	-0.158	0.271	0.323	0.335	-0.01	-0.002	0.295	2.997	2.609		0.93	3.017	2.302	1.925	-0.025	3.249	3.026	2.159	0.718	3.475	1.989
500565	KIAA0172 KIAA0172 protein | IMAGE:812975 || 117247	-0.798	0.677	-0.498	0.041	-0.147	0.185	-0.35	-0.752	-0.155	1.987	0.769	1.835	0.02	1.977	1.742	1.675	0.275	2.469	2.156	2.219	-0.282	2.375	1.579
187	KIAA0346 KIAA0346 protein | IMAGE:683995 || 188166	-0.382	0.573	0.358	0.417	-0.321	0.501	0.216	0.104		0.423	1.855		0.196	0.203	1.168	1.431	0.291	0.265	1.612	2.105	-0.296		1.035
508946	KIAA0410 KIAA0410 gene product | IMAGE:32241 || 102215	0.887	0.352	0.637	0.276	0.248	0.12	-0.175	1.223	1.05	0.842	1.054	1.49	0.715	0.562	1.117	1.29	0.3	1.204	1.611	1.914	0.083	2.27	1.284
11935	KIAA0562 KIAA0562 gene product | IMAGE:1302309 || 294295	-1.068	-0.093	-0.618	-0.349	-0.157	-0.045	-0.41	-0.982	0.695	3.087	2.399	0.675	0.61	2.947	1.522	0.645	0.865	2.939	2.186	1.079	0.358	2.625	0.369
510985	KIAA0638 KIAA0638 protein | IMAGE:772437 || 107266	1.097	-0.078	-0.123	-0.294	0.428	0.34	0.445	0.133	0.14	2.172	1.144	0.48		2.362	1.137	0.08	0.08		1.421	0.434	0.413	1.88	0.734
26472	KIAA0906 KIAA0906 protein | IMAGE:345683 || 184371	0.652	0.007	-0.128	-0.079	0.303	0.235	0.27	0.138	3.695	0.807	1.869	0.955	3.34	0.467	1.002	1.385	3.775		1.066	1.339	3.548	0.945	1.539
528228	KIAA1080 KIAA1080 protein; Golgi-associated, gamma-adaptin ear containing, ARF-binding protein 2 | IMAGE:1635695 || 308638	-0.398	0.057	-0.218	0.351	0.403	-0.145	0.06	-0.232			1.759		0.04	0.437	1.692	1.495	-0.025	0.989	2.296	1.179	0.398	0.925	1.509
507674	KIAA1184 KIAA1184 protein | IMAGE:124447 || 105931	1.004	-0.261	-0.356	0.053	0.015	0.057	-0.038	0.49	0.127	-0.681	0.951	1.927	0.572	-0.261	0.834	1.867	-0.323	0.041	1.138	1.811	0.06	-0.613	2.301
503069	KIAA1268 KIAA1268 protein | IMAGE:66815 || 99472	-0.391	-0.156	-0.531	0.488	0.11	0.332	0.187	-0.095	-0.058	1.354	2.346	1.882	0.377	0.734	1.449	1.792	-0.388	0.506	1.683	1.776	-0.045	0.362	1.396
24254	KIAA1268 KIAA1268 protein | IMAGE:682737 || 185089		0.022	-0.133	0.466	-0.012	-0.27	-0.025	0.113	-0.23	0.582	2.034	2.96			1.637	1.86	-0.66	0.134	1.851	1.674	-0.647	0.35	1.604
1793	KIAA1268 KIAA1268 protein | IMAGE:686259 || 186634	0.593	0.028	0.263	0.422	0.124	-0.064	-0.029	0.869	0.376	0.618	1.67	2.066		0.638	1.183	0.846	-0.654		1.687	1.31	0.149	0.096	1.03
26484	KIAA1373 KIAA1373 protein | IMAGE:358379 || 184395	0.189	-0.146	-0.661	-0.162	-0.31		-0.193	-0.565	3.332	0.574	1.416	0.702	3.127	0.434	0.829	0.882	3.572	0.366	1.073	0.856	3.135	0.482	0.366
507799	KIAA1404 KIAA1404 protein | IMAGE:345056 || 98473	0.904		-0.046	0.203	0.015		-0.058	0.44	0.037		1.671	1.947		0.699	1.234	0.657	-0.173	0.251	1.668	0.341	0.46		0.561
26488	KIAA1409 KIAA1409 protein | IMAGE:360307 || 184414	-0.631	-0.416	-0.531	-0.462	-0.11	-0.178	-0.073	-0.735		1.764	3.156		4.277	1.504	2.409	1.992	3.692	2.156	2.973	2.386	4.125	1.922	2.136
1583	KIAA1449 #KIAA1449 protein OR #Hs.143087 ESTs | IMAGE:683999 || 186927	0.942	0.877	1.312	0.741	0.293	0.285	0.11	1.598		-0.333	0.969	0.705		0.507	1.762	0.815	-0.315	0.819	1.886	0.549	0.238	0.685	1.239
26321	KIAA1533 KIAA1533 protein | IMAGE:121145 || 184560	1.102	0.317		0.261	0.153	0.045	0.57	0.448	0.185	1.427	2.119	1.475		1.897	1.992	1.195	0.305	1.559	2.146	0.959	0.408		1.379
3223	KIAA1554 KIAA1554 protein | IMAGE:826559 || 185262	-0.726	0.739	0.184	0.323	-0.325	0.257	-0.108	-0.03	-0.233	0.539	1.311	1.997	-0.118	-0.021	1.184	1.707	0.587	-0.159	1.078	1.601	-0.7	-0.563	0.921
28216	KLF1 Kruppel-like factor 1 (erythroid) | IMAGE:208991 || 163312	0.147	-0.298	-0.093	0.576	0.298	0.3	-0.015	0.283	1.43	2.072	1.634	1.2	0.855	1.922	1.277	0.96	1.59	1.914	1.701	0.994	1.573	2.07	1.004
521140	KMO kynurenine 3-monooxygenase (kynurenine 3-hydroxylase) | IMAGE:193518 || 223778		-0.391	0.004	0.453	-0.285	-0.233	-0.108	-0.55		2.389	3.301	2.167	0.062	3.019	2.574	2.517	-0.593	2.991	2.608	2.081	-0.5	2.677	2.001
24412	KPNB1 karyopherin (importin) beta 1 | IMAGE:1335146 || 177849	-0.463	-0.088	-0.433	0.146	0.338	-0.49	-0.025	-0.337	-0.75	0.902	2.104	1.82	-0.025	0.202	1.697	1.39	-0.08	1.074	2.061	1.604	0.093	0.8	1.614
26986	KSR kinase suppressor of ras | IMAGE:133457 || 161412	-0.806	-0.201	-0.516	-0.207	-0.075	-0.293	-0.038	-0.69	3.147	1.759	2.691		3.812	1.389	2.224	1.897	3.377	1.971	2.978	2.151	3.62	1.677	1.871
531874	KYNU kynureninase (L-kynurenine hydrolase) | IMAGE:2298080 || 313117	0.122	0.037	-0.068	-0.119	-0.147	-0.615	0	-0.502	-0.435	1.127	2.299	1.465	0.39	1.227	1.662	1.855	-0.245	1.999	2.076	1.309	-0.372	1.625	1.079
508728	KYNU kynureninase (L-kynurenine hydrolase) | IMAGE:252515 || 100002	0.352	0.097	0.022	-0.049	0.213	-0.065	-0.23	-0.042	0.475	1.467	1.969	1.885	1.28	1.797	1.562		-0.085	2.119	2.336	1.539	0.588	1.655	1.559
27892	LAIR1 leukocyte-associated Ig-like receptor 1 | IMAGE:995588 || 178149	-0.196	-0.031	0.364	0.973	0.485	-0.153	0.232	0.43	-0.573	-0.031	1.061		0.272	-0.001	1.854	1.847	0.037	0.611	2.048	1.161	0.52	1.167	1.151
500283	LAMA4 laminin, alpha 4 | IMAGE:32609 || 107090	0.257	0.772	0.427	0.206	0.088	0.17	0.345	-0.187	1.69	1.942	2.114	1.63	2.085	1.802	1.567	1.61	1.38	1.184	1.721	1.914	1.033	1.63	1.534
542203	LAMB3 laminin, beta 3 (nicein (125kD), kalinin (140kD), BM600 (125kD)) | IMAGE:2511265 || 330500	0.848	0.243		-0.073	0.159	0.251	0.916	0.124	0.891	1.883	2.965	3.481		1.933	2.658	3.021	0.381	2.345	3.242	2.815	0.204		2.945
515166	LANCL1 LanC (bacterial lantibiotic synthetase component C)-like 1 | IMAGE:42123 || 116304		-0.383	-0.398	-0.679	-0.047	-0.575		-1.402	0.185	2.647	3.329	3.105		2.477	2.722	3.175	-0.535	2.569	2.916	2.629	0.548	2.655	2.649
28262	LCN2 lipocalin 2 (oncogene 24p3) | IMAGE:302127 || 178306	-0.706	-0.091	-0.556	-0.417	0.095	0.277	-0.088	-0.67	0.267	3.199	2.601	1.177	0.832	2.949	2.414	0.817	0.737	3.421	2.798	1.271	0.52	3.857	1.181
531157	LCN2 lipocalin 2 (oncogene 24p3) | IMAGE:302127 || 178306	0.347	0.142	0.207	0.166	0.198	0.13	0.065	-0.067	2.19	2.302	1.924	2.01	2.135	2.322	2.027	1.91	2.46	2.274	2.471	1.764	2.503	2.13	1.584
27686	lDUSP2 dual specificity phosphatase 2 | IMAGE:700588 || 161715	-1.078	-0.383	0.162	0.001	-0.277	-0.355	0.22	-0.482	2.275	1.287		-0.045	1.76	1.237	0.642	0.075	3.125	1.659	1.026	0.049	2.568	1.555	-0.071
26144	LGALS3BP lectin, galactoside-binding, soluble, 3 binding protein (galectin 6 binding protein) | IMAGE:811000 || 109105	0.982	0.107	0.322	0.581	0.803	-0.005	-0.14	-0.442	3.525	3.997	4.509	3.835	3.45	4.037	3.662			3.579	3.926	3.059	3.358	4.235	3.269
510442	LGALS3BP lectin, galactoside-binding, soluble, 3 binding protein (galectin 6 binding protein) | IMAGE:811000 || 109105	-1.001	-0.046	-0.231	0.058	0.13	0.152	0.237	-0.395	-0.528	0.574	1.786	2.142	-0.133	0.054	1.079	1.662	-0.128	0.126	0.703	1.396	-0.185	-0.308	1.236
500408	LGALS8 lectin, galactoside-binding, soluble, 8 (galectin 8) | IMAGE:199403 || 105821	1.272	0.247	0.352	0.531	0.433	0.245	0.02	0.318		0.027	2.009	1.945		-0.083	1.042	1.275	0.415	-0.261	1.856	1.049	0.858	-0.375	1.179
516847	LHFPL2 lipoma HMGIC fusion partner-like 2 | IMAGE:1469377 || 116059	0.212		-0.058	0.271	0.323	0.345	-5.55e-17	0.468	-0.175	1.207	1.429		0.75	0.797	1.732	2.025	-0.565	2.109	2.196	2.009	0.188	1.525	2.329
26257	LILRA1 leukocyte immunoglobulin-like receptor, subfamily A (with TM domain), member 1 | IMAGE:2032639 || 110483	-0.321	0.974	1.139	0.298	-0.56	-0.098	-0.453	0.345	0.412	-0.266	1.576	2.152	0.257		1.789	1.872	-0.388	-0.094	1.603	2.236	-0.515	-0.608	1.616
18313	LIMK2 LIM domain kinase 2 | IMAGE:1250628 || 177870	-0.851	0.324	-0.571	0.108	-0.36	0.012	-0.113	-0.685	-0.378	0.864	2.576	2.842	-0.163	0.424	1.909	2.602	0.072	0.686	2.303	2.916	-0.515	0.252	2.156
28052	LMNB1 lamin B1 | IMAGE:1357243 || 178014	-0.653	-0.288	-0.683	-0.094	-0.062	0.1	-0.005	-0.357	-0.14	-0.078	1.704	2.29	0.175	-0.048	1.007	1.13	-0.4	-0.206	1.021	1.594	-0.027	0.05	1.334
3373	LMNB1 lamin B1 | IMAGE:682858 || 185122			0.039	-0.162	-0.39	0.502	-0.173	-0.735	-0.048		1.596	1.912			0.759	1.642	-0.018	-0.554	0.933	1.966	-0.435	0.182	1.236
503038	LOC51056 leucine aminopeptidase | IMAGE:141623 || 118996	-0.208	0.357	-0.088	0.851	0.213	0.585	0.86	0.178	0.135	1.267	1.749	2.445	0.89	1.037	1.462	2.085	-0.205	0.579	1.696	2.389	-0.002	0.705	1.639
510621	LOC51067 CGI-04 protein | IMAGE:509457 || 101689	-0.396	0.119	0.004	0.043	0.105	-0.013	0.562	-0.73	-0.233		1.871	0.267	0.142	1.589	0.764	1.247	-0.163	0.971	1.268	1.191	-0.42	1.717	0.791
510731	LOC51251 hypothetical protein | IMAGE:626016 || 103412	-0.846	-0.901	-0.446	-0.167	0.105	-0.693	-0.518	-0.76	-0.963	1.799	3.061	3.207	-0.068	0.199	1.754	2.167	-0.463	0.111	2.308	2.501	0.16	0.297	1.041
507007	LOC51251 hypothetical protein | IMAGE:770997 || 101509	0.559	0.174	-0.071	0.098	0.17	0.212	-0.083	0.115	0.092	2.624	4.316	3.422	0.747	0.284	2.569	2.522	-0.028	0.726	3.363	2.826	0.795	0.712	2.036
500379	LOC54453 ras association (RalGDS/AF-6) domain containing protein JC265 | IMAGE:187147 || 114597	-0.005	0.97	0.665	0.134	0.146	0.538	0.373	0.121		1.81	2.532	2.258		1.36	2.045	2.308	-0.002	0.922	2.179	2.192	-0.249	1.348	1.752
12386	LOC57823 19A24 protein | IMAGE:1306449 || 182972	-0.643	0.262	-0.253	0.676	0.008	-0.16	0.375	0.223	-0.09	1.662		2.83	0.385	1.892	2.287	3.34		2.264	2.911	2.504	-0.427	1.8
518852	LOC58489 hypothetical protein from EUROIMAGE 588495 | IMAGE:257323 || 220955	0.077	-0.428	-0.823	-0.544	-0.432	-0.37	-0.455	-0.987	-0.21	-0.398	1.334	1.96		-0.698	1.127	1.47	-0.33	-0.296	1.641	1.744	-0.117	-0.38	1.914
520020	LOC64116 up-regulated by BCG-CWS | IMAGE:826995 || 224627	-0.543	-0.118	-0.263	0.226	-0.032	-0.2	-0.415	-0.427	-0.44	3.012	3.854	4.51	0.005	3.082	4.487	4.15	-0.33	3.834	5.141	4.434	0.133	3.93	4.224
515566	LOC64182 #similar to rat myomegalin OR KIAA0477 #myomegalin | IMAGE:629486 || 111557	-0.651	-0.296	-0.161	0.308	-0.11	-0.268	0.077	-0.145	-0.268	1.994	1.086		0.597	2.134	1.459	2.312	-0.578	1.736	2.393	2.666	0.005	2.122	1.926
25968	LRRFIP1 leucine rich repeat (in FLII) interacting protein 1 | IMAGE:562927 || 103351	0.897	0.192	0.117	-0.144	0.538	0.05	0.295	0.763	0.54	0.882	1.894	1.71	0.575	0.282	0.547	1.78	0.27		1.541	1.954	0.083	0.39	2.074
500287	LSS lanosterol synthase (2,3-oxidosqualene-lanosterol cyclase) | IMAGE:770355 || 119489	0.882	-0.273	0.202	0.011	0.273	0.255	0.48	0.248	0.015	1.057	2.449	2.155	0.8	0.937	1.612	1.335	-0.075	1.189	1.946	1.439	0.338	0.595	1.719
508371	LTA lymphotoxin alpha (TNF superfamily, member 1) | IMAGE:345232 || 105526	-0.6	0.175	0.69	0.679	-0.559	-0.037	0.488	0.196	-0.067	0.745	2.857	1.983		0.615	1.12	2.023	0.173	0.587	1.884		-0.474	0.763	1.367
420	LY117 lymphocyte antigen 117 | IMAGE:685808 || 104178	2.549	2.084			0.72	0.252	1.207	2.475	0.882	-0.226	0.776		-0.123	0.754	1.279		0.212	-0.514	1.193	0.756	0.955	1.132	1.136
517375	LY117 lymphocyte antigen 117 | IMAGE:685808 || 104178	1.149	1.064	1.649	1.698	0.69	-0.188	0.667	2.195	0.272	-0.736	0.466		-0.263	0.484	1.369	0.582	-0.548	0.086	0.973	-0.394	0.215	-0.068	-0.044
516851	LY6E lymphocyte antigen 6 complex, locus E | IMAGE:1470048 || 105624	-0.971	-0.096	-0.381	-0.612	0.24	-0.488	0.307	-0.945	-0.878	0.924	2.286	2.012	-0.263	0.064	1.849	1.722	-0.178	0.036	1.663	1.676	-0.245	-0.508	1.186
27752	LY6E lymphocyte antigen 6 complex, locus E | IMAGE:741876 || 320229	-0.893	-0.128	-0.163	-0.644	0.068	-0.46	0.195	-0.957	-0.92	0.972	2.234	1.78	-0.315	-0.038	1.367	1.68	-0.14	0.064	1.551	1.334	-0.287	-0.61	0.974
27783	LY6E lymphocyte antigen 6 complex, locus E | IMAGE:769653 || 178124	-0.516	0.009	-0.106	-0.337	0.345	-0.133	0.422	-0.58	-0.423	1.089	2.651	2.087	0.142	0.179	1.764	1.817	-0.093	0.231	1.788	1.721	0.16	-0.193	1.491
22092	LYN v-yes-1 Yamaguchi sarcoma viral related oncogene homolog | IMAGE:1670800 || 188223	1.117	0.532	-0.233	0.106	0.258	0.49	0.145	0.063	0.04	1.282	2.004	2.15	0.105	1.342	1.187	2.34	0.09	1.544	1.941	1.964	0.373	1.64	1.744
4174	LYN v-yes-1 Yamaguchi sarcoma viral related oncogene homolog | IMAGE:193913 || 118000	0.009	-0.236	-0.261	0.128	0.33	0.212	0.117	-0.165	-0.308	1.194	1.726		0.407	0.884	1.959	1.842	-0.388	1.586	2.173	1.596	0.205	1.372	1.656
505108	LYN v-yes-1 Yamaguchi sarcoma viral related oncogene homolog | IMAGE:193913 || 118000	-0.693	0.022	-0.313	-0.024	-0.102		0.005	-0.487	-0.68	1.022	1.874	2.04	-0.055		1.727	1.51	-0.49	1.684	1.991	1.664	-0.257	1.54	1.554
22437	LYN v-yes-1 Yamaguchi sarcoma viral related oncogene homolog | IMAGE:2028051 || 191478	-0.428	-0.113	-0.368	0.171	0.053	0.045	0.08	0.028	-0.295	0.987	2.179	1.745	0.31	1.097	1.622	1.795	-0.545	1.529	2.106	1.979	0.008	1.795	1.659
23492	M12.219 disintegrin protease | IMAGE:2000679 || 192161		0.409	0.344	0.843	-0.055	-0.493	0.312	0.35	-0.133	0.359		2.117	-0.068	0.399	1.854	1.847	0.327	1.631	2.498	2.831	0.08	1.927	1.811
23539	M12.219 disintegrin protease | IMAGE:2001277 || 191120		0.162	0.647	0.696	-0.202		0.055	0.463	0.42	0.822	3.934	3.46		1.182	2.177		-0.11	1.274	2.831	3.614	-0.187		3.224
28889	MAD MAX dimerization protein | IMAGE:223176 || 119724	0.347		-0.313	-0.094		-0.31	-0.425	-0.277	0.64	0.222	1.424		1.185	-0.378	1.107	1.63	0.4	0.184	1.301	1.794	1.113	-0.36	1.924
510342	MAIL molecule possessing ankyrin repeats induced by lipopolysaccharide (MAIL), homolog of mouse | IMAGE:841666 || 120930	-0.248	-0.483	-0.208	0.051	0.343	0.025	-0.02	-0.112	2.095	1.437	0.639		2.39	1.447	0.722	0.185	1.815	1.519	1.006	0.289	2.138	1.675	-0.271
18421	MAP2K3 mitogen-activated protein kinase kinase 3 | IMAGE:1300309 || 177936	-0.361	0.514	-0.041	0.278	0.08	0.212	0.297	-0.265	-0.038	1.754	1.206	0.402	0.207	1.834	0.629	0.722	0.132	1.466	1.333	0.696	-0.085	1.742	0.806
22723	MAP3K1 mitogen-activated protein kinase kinase kinase 1 | IMAGE:2075006 || 191947	0.669	1.834	1.599	0.458	0.68	1.192	1.177	0.445	0.832	1.554	1.626	0.762	1.077	1.244	1.349	0.782	0.582	0.426	0.893	1.176	0.165	0.692	1.016
25165	MAP3K5 mitogen-activated protein kinase kinase kinase 5 | IMAGE:1369098 || 163127	-0.216	0.249	0.314	0.463	-0.185	-0.113	-0.008	0.27	0.007	0.079	2.051	1.507	0.172	0.249	1.534	1.637	-0.293	0.061	1.958	1.711	-0.35	1.307	1.221
20603	MAP3K5 mitogen-activated protein kinase kinase kinase 5 | IMAGE:1369098 || 163127	0.087	-0.128	0.377	0.836	0.308	0.03	-0.035	0.943	-0.16		1.044		0.555	-0.358	1.867	1.44	-0.08	0.194	2.311	1.624	0.563	1.11	1.484
18459	MAP3K8 mitogen-activated protein kinase kinase kinase 8 | IMAGE:1306402 || 177720	-0.271	-0.556	-0.421	-0.392	0.17	-0.618	-0.253	-0.445		1.864	1.906	0.322	0.537	2.024	1.759	1.342	-0.548	1.986	1.733	0.846	-0.295	2.502	0.136
24754	MAP3K8 mitogen-activated protein kinase kinase kinase 8 | IMAGE:1306402 || 177720	-0.796	-0.761	0.194	-0.097	0.035	-0.283	-0.558	-0.45	-0.283	1.629	1.611	0.057	0.532	1.619	2.024	0.257	-0.283	1.741	2.568		-0.12		0.161
28273	MAPK9 mitogen-activated protein kinase 9 | IMAGE:322029 || 178370	-1.013	0.682	-0.543	-0.524	-0.092	0.06	-0.345	-1.227	4.97	1.332	-0.556	-0.17	4.335	0.672	0.497	-0.05	4.5	0.474	0.201	0.384	4.183	0.89	-0.076
509453	MARCO macrophage receptor with collagenous structure | IMAGE:840466 || 107990	-1.337	-1.012	-0.607	-0.468	-0.156	-0.524	-0.449	-0.301	-0.644	-0.682	0.66	2.026	0.221	-0.652	0.753	2.766	-0.604	-0.13	0.917	2.45	-0.241	-0.484	1.77
26351	MCL1 myeloid cell leukemia sequence 1 (BCL2-related) | IMAGE:145093 || 184634	0.769	-0.726	-0.751	0.328	0.03	0.352	-0.223	-0.025	0.982	1.524	2.366	2.182		1.364	1.669	1.392	0.822	1.346	2.123	1.846	1.135	1.572	1.816
531902	MD-2 MD-2 protein | IMAGE:2306953 || 319218	2.634	1.369	1.834	0.733	0.325	0.127	0.502	1.57	0.657	-0.061	1.291	1.837	0.692	0.139	0.934	1.197	0.197	-0.429	0.848	1.291	0.92	0.947	1.371
28257	MEF2A MADS box transcription enhancer factor 2, polypeptide A (myocyte enhancer factor 2A) | IMAGE:298320 || 161431	-0.761	-0.146	-0.231	-0.382	-0.07	-0.358	-0.303	-0.535	-0.298	1.914	2.426	1.682	0.067	1.964	2.369	1.482	0.102	1.856	2.883	1.776	0.165	1.372	1.376
510206	MG61 amino acid system N transporter 2; porcupine | IMAGE:841281 || 120901	0.989	0.404	-0.081	0.228	0.23	0.072	-0.263	0.435	0.952	1.854	1.166	0.682	0.707	1.924	0.929	1.162	2.222	1.396	1.393	1.366	1.595	2.202	0.886
502229	MIG monokine induced by gamma interferon | IMAGE:503617 || 102285	0.861	0.736	0.701	1.9	0.382	0.424	1.299			2.286	3.788		1.459	2.866		2.294	-0.126	1.788	2.605	2.348	0.817	1.504	2.038
4268	MIG monokine induced by gamma interferon | LCP:8 || 249272	-0.203	-0.028	0.357	0.966	-0.172	0.3	0.735	0.213	-0.28	1.652			1.045	1.482	0.687	1.21	-0.4	0.964	1.831	2.024	-0.147	0.7	0.504
19338	MIG monokine induced by gamma interferon | LCP:8 || 249272	1.049	0.554	0.739	0.908	0.32	0.262	0.997	1.225	0.712	0.814	2.746	1.702	0.637	1.724	1.359	1.252	0.072		1.993	1.846	-0.035	1.072	1.696
528577	MMP19 matrix metalloproteinase 19 | IMAGE:2011066 || 307055	0.247	-0.318	-0.633	-0.884	-0.242	-0.78	-0.855	-0.887	0.55	1.252	2.064	1.66		2.242	1.487	1.14	-0.12	2.404		1.154	0.093	1.87	1.414
27294	MMP7 matrix metalloproteinase 7 (matrilysin, uterine) | IMAGE:338835 || 178462	0.927	0.872		-0.594	-0.742	-0.3		-1.007		0.562	1.824	2.56	-0.035	0.712	2.397	3.65	0.68	1.294	2.441	3.284	-0.217	1.73	3.074
500253	MMP7 matrix metalloproteinase 7 (matrilysin, uterine) | IMAGE:470393 || 113992	-0.101	0.984		-0.262	0	0.502	-0.053	0.015	0.362		2.536	1.682	0.677	1.124	2.179	2.822	-0.248		1.863	2.536	-0.615	1.172	2.336
26675	MPHOSPH1 M-phase phosphoprotein 1 | IMAGE:1333695 || 182516		0.054	-0.401	0.248	-0.14	0.022	-0.273	-0.075	0.112	1.804	1.616	2.192	-0.003	-0.066	0.669	0.722	-0.218	0.176	1.303	0.996	0.525	-0.228	0.316
528314	MRE11A meiotic recombination (S. cerevisiae) 11 homolog A | IMAGE:1586172 || 310184		0.03	0.075	0.634	0.366	-0.092	0.273			-0.23	2.292	2.178	-0.077	0.03	0.545	1.638	-0.262	0.062	0.539	1.312	-0.189	0.318	1.712
506298	MRPL12 #mitochondrial ribosomal protein L12 OR CL24751 #hypothetical protein, clone 24751 | IMAGE:810173 || 99101	-0.718	0.267	-0.378	0.401	0.023	-0.035	0.02	-0.112	-0.545	2.137	1.209	0.895	0.34	1.607	1.062	0.385	0.365	1.619	1.766	0.239	0.888	1.155	0.529
26474	MRPS15 mitochondrial ribosomal protein S15 | IMAGE:346527 || 184376	-0.171	-0.246	0.049	0.388	-0.39	-0.558	0.137	0.035	2.622	2.914		2.652	2.447	3.154	1.929	2.882	2.952	2.326	2.683	2.806	1.895	3.532	2.316
26154	MSC musculin (activated B-cell factor-1) | IMAGE:730405 || 99318	1.078	0.823	0.768	-0.313	1.119	0.641	0.296	0.254	0.941	3.923	3.955	2.931	0.846	3.783	3.198	3.451	0.711	4.765	4.322	2.555	0.674	4.261	2.765
511064	MSC musculin (activated B-cell factor-1) | IMAGE:730405 || 99318		0.402	0.057	0.016	0.548	0.2	0.285	0.473	0.26	3.592	4.324	2.56	0.485	3.792	3.297	3.2	0.55	3.734	3.501	2.934	0.313	4.03	3.154
29282	MSR1 macrophage scavenger receptor 1 | IMAGE:2354198 || 320316	-0.696	0.119	-0.336	0.373	-0.055	-0.443	-0.128	-0.24		0.149	2.871	3.187	0.022		1.514	2.477	0.147	0.861	2.018	1.421	-0.14	1.347	1.701
516899	MT1E metallothionein 1E (functional) | IMAGE:1472735 || 101470	-0.908	0.177	-0.838	-0.919	0.203	-0.415	-0.18	-0.812	-0.015	1.827	2.749	2.515	0.17	0.687	2.122	2.205	0.495	0.799	1.686	2.139	0.198	-0.405	1.849
500842	MT1G metallothionein 1G | IMAGE:202535 || 117946		0.267	-0.648	-0.809	0.123	-0.465	0.11	-0.662	-0.035	1.147	2.709	2.025	-0.35	0.747	1.592	1.865	-0.265	0.759	1.666	1.559	-0.102	-0.925	1.539
541733	MT1G metallothionein 1G | IMAGE:2317017 || 331124	-0.471	0.454	-1.121	-0.882	0.46	-0.068	-0.003	-0.625	0.032	2.134	3.486	3.072	0.207		2.629	2.392	0.232	0.846	1.953	2.406	0.075	0.022	1.996
26026	MT1H metallothionein 1H | IMAGE:214162 || 100560	-0.706	0.089	-1.056	-0.787	0.505	-0.003	-0.108	-0.72	-0.343	2.139	3.511	2.687	0.222	0.949	2.454	2.157	-0.083	0.701	2.548	1.811	0.63	-0.513	1.841
528468	MT1L metallothionein 1L | IMAGE:1899230 || 307038	-0.366	0.459	-0.756	-0.367	0.485	0.247	-0.108	-0.46	-0.113	2.229	2.951		0.442	0.949	2.394	2.087	0.417	0.951	2.588	2.031	0.87	-0.213	1.731
502428	MT1X #metallothionein 1X OR MT1L #metallothionein 1L | IMAGE:297392 || 111826	-0.831	0.184	-0.841	-0.602	0.17	-0.028	-0.333	-0.435	-0.478	1.354	2.306	2.172	-0.063	0.614	1.619	1.402	0.212	0.346		1.306	0.705	-0.618	1.266
27567	MT2A metallothionein 2A | IMAGE:590150 || 320632	-0.636	0.079	-0.846	-0.717	0.585	-0.043	0.242	-0.57	-0.153	2.439	4.011	3.487	0.392	1.159	2.904	3.017	0.177	1.201	2.608	3.011	0.22	0.397	2.421
541525	MT2A metallothionein 2A | IMAGE:590150 || 320632	0.542	0.147	-0.748	-0.649	0.193	0.025	0.12	-0.912	-0.035	2.447	3.809	3.105	0.56	1.437	2.522	2.575	0.065	0.929	2.726		0.088	-0.165	2.159
29201	MTAP44 interferon-induced, hepatitis C-associated microtubular aggregate protein (44kD) | IMAGE:1877205 || 320333	0.392		-0.188	-0.109	-0.067	-0.215	-0.24	0.458	0.015		3.209			1.827	2.972	3.085	-0.425	1.789	3.476	3.059	0.258	0.985	1.849
542273	MTF1 metal-regulatory transcription factor 1 | IMAGE:2542380 || 330648	-0.433	-0.328	0.097	0.326	0.008	0.03	0.245	0.213	0.14	1.182	1.964	1.72	0.395	1.502	1.757	1.6	-0.18	1.724	2.151	1.514	0.163	1.74	1.324
509071	MTF1 metal-regulatory transcription factor 1 | IMAGE:430427 || 105385	0.509	-0.276	-0.281	0.218	0.03	0.112	-0.193	0.425	0.162	1.454	1.596			1.504	1.819	1.572	-0.318		2.413	1.836	0.635	1.482	1.826
505394	MTF1 metal-regulatory transcription factor 1 | IMAGE:782824 || 99298	1.092	0.147	0.172	0.351	0.133	0.025	0.29	0.478	0.545	1.377	2.419	2.575		1.737	1.752	2.085	0.065	1.749	2.416	1.939	0.518	1.765	2.109
528590	MTHFD2 methylene tetrahydrofolate dehydrogenase (NAD+ dependent), methenyltetrahydrofolate cyclohydrolase | IMAGE:2014034 || 310768	0.689	0.364	-0.391	-0.812	0.26	0.012	-0.753	-0.235	-0.238	0.614	1.676	1.282	0.417	-0.216	1.009	1.502	0.832	0.036	1.623	2.056	0.125	0.832	1.406
25992	MTHFD2 methylene tetrahydrofolate dehydrogenase (NAD+ dependent), methenyltetrahydrofolate cyclohydrolase | IMAGE:814615 || 106620	1.072	0.307	0.152	0.171	0.543	0.315	0.45	0.178	0.565	0.757	2.849	1.925	1.01	0.637	1.252	1.975	0.705		2.046	2.299	0.538	1.155	2.229
501567	MTHFD2 methylene tetrahydrofolate dehydrogenase (NAD+ dependent), methenyltetrahydrofolate cyclohydrolase | IMAGE:814615 || 106620	-1.126	0.119	-0.856	-0.217	-0.265	-0.333	-0.458	-1.13	-0.363	0.679	2.371	1.547	-0.038	0.269	1.434	1.237	0.017	0.671	1.708	2.011	-0.39	0.437	1.191
26580	MX1 myxovirus (influenza) resistance 1, homolog of murine (interferon-inducible protein p78) | IMAGE:510152 || 161102	1.014	0.339	-0.446	-0.067	-0.185	-0.383	-0.218	-0.42	-0.663	1.559	3.151	1.947	-0.598	0.069	1.874	2.237	0.977	-0.009	2.238	2.001	-0.09	0.727	1.781
19350	MX1 myxovirus (influenza) resistance 1, homolog of murine (interferon-inducible protein p78) | IMAGE:510152 || 161102	0.779	0.144	0.029	-0.372	-0.14		0.127	-0.415	-0.478	1.884	2.296	1.922		1.044	1.959	2.182	-0.108	0.196	1.953	1.636	-0.225	0.132	1.896
501569	MX1 myxovirus (influenza) resistance 1, homolog of murine (interferon-inducible protein p78) | IMAGE:815542 || 106379	-1.038	-0.363	-0.898		0.183	-0.835	-0.14	-0.882	-0.575	1.857		3.075	-0.11	1.247	2.272	2.785	-0.665	0.769	2.656	1.959	-0.352	0.245	1.959
28587	MX1 myxovirus (influenza) resistance 1, homolog of murine (interferon-inducible protein p78) | IMAGE:815542 || 106379	-0.453	-0.408	-0.613	-0.054	0.198	-0.65	-0.025	-0.687	-1.01	1.912	3.624	3.16	0.335	0.932	2.637	2.87	-0.35	0.654	3.051	2.174	-0.147	0.52	1.784
27421	MX2 myxovirus (influenza) resistance 2, homolog of murine | IMAGE:471638 || 178392	-0.836	-0.051	-0.586	-0.507	-0.525	-0.133	-0.228	-0.88	-0.363	1.739	3.411	3.317	-0.118	0.279	2.034	2.967	-0.153	0.211	2.768	3.041	-0.56	0.097	2.231
2041	MX2 myxovirus (influenza) resistance 2, homolog of murine | IMAGE:701481 || 113885	-0.743	0.332	-0.273	-0.334	-0.562	-0.13	-0.355	-0.707	-0.19	1.282	2.544	3.25	-0.035	0.242	2.437	2.79	0.07	0.644	2.901	2.634	-0.717	-0.04	2.264
501568	MX2 myxovirus (influenza) resistance 2, homolog of murine | IMAGE:701481 || 113885	-1.148	-0.493	-0.898	-0.539	-0.197	-0.235	-0.47	-0.692	-0.425	1.297	3.119	2.975	-0.06	0.397	2.162	2.345	-0.535	0.349	2.206	2.179	-0.312	-0.345	1.789
3053	Myr4 #Unconventional myosin from rat 4 for myosin I heavy chain OR #Hs.37617 ESTs, Weakly similar to KIAA0727 protein [H.sapiens] | IMAGE:825187 || 185721	-0.321	0.644	0.239	0.258	0.37	0.112	0.237	-0.105	-0.328	0.604	0.596	1.812	0.167	0.134	1.589	1.122	0.332	0.496	1.913	0.426	0.535	0.492	0.936
501843	NAF1 Nef-associated factor 1 | IMAGE:80504 || 106480	-0.188	0.347	0.152	-0.109	-0.127	-0.005	0.39	-0.482	-0.295	1.537	2.019	1.385	0.18	1.307	1.212	1.715	0.075	0.759	1.776	1.579	-0.442	1.445	1.319
505106	name | IMAGE:1035182 || 283677	1.357	0.812	0.707	0.356	0.808	0.52	0.445	0.893	0.54	1.442	1.744	1.69	0.185	0.912	1.177	2.39	1.07	1.204	2.201	1.914	0.343	2.34	1.924
518682	NBS1 Nijmegen breakage syndrome 1 (nibrin) | IMAGE:261567 || 226341	-0.218	0.207	-0.068	0.101	0.233	0.095	-0.03	0.218	-0.055	2.087	1.459		0.25	1.307	1.692	0.915	-0.075	1.619	2.566	1.359	0.168	1.435	1.369
541473	NBS1 Nijmegen breakage syndrome 1 (nibrin) | IMAGE:264951 || 320426	-0.713	0.062	-0.113	-0.164	-0.482	0.17	0.035	-0.577	-0.24	2.322	3.014	1.92	0.045	2.132	1.347	1.48	-0.03	1.924	1.981	2.254	-0.377		1.074
26412	NBS1 Nijmegen breakage syndrome 1 (nibrin) | IMAGE:264951 || 320426	0.349	-0.296	-0.741	-0.102	-0.65	-0.188	-0.153	-0.475	-0.228	2.124	2.226	1.292	0.097	1.514	1.379	0.842	-0.258	2.226	1.853	1.376	-0.075	2.022	-0.014
508325	NFE2L2 nuclear factor (erythroid-derived 2)-like 2 | IMAGE:884438 || 98847	-0.268	-0.243	0.032	0.031	-0.097	0.185	0.4	-0.152	0.545	1.477	1.759	0.985	1.09	1.687	1.022	0.685	0.285	1.809	1.376	1.279	0.918	2.215	0.779
27624	NFIL3 nuclear factor, interleukin 3 regulated | IMAGE:663776 || 178164	1.937	1.012	0.737	0.726	1.128	1.18	0.535	1.503	0.63	0.552	0.934	1.34	0.775	0.162	0.587	1.79	0.94	0.644	1.841	1.974	1.203	1.6	2.134
1517	NFKB1 nuclear factor of kappa light polypeptide gene enhancer in B-cells 1 (p105) | IMAGE:683232 || 187053	0.757	0.242	0.337	0.326	0.008	-0.07	-0.075	0.333	0.01		2.344	1.39	0.275	2.192	1.847	1.23	-0.23	2.124	2.371		0.323	2.07	1.424
501554	NFKB1 nuclear factor of kappa light polypeptide gene enhancer in B-cells 1 (p105) | IMAGE:789357 || 105366	0.899	0.004	0.109	0.218	0.32	0.282	0.317	0.365	0.202	2.614	2.346	1.282	0.137	2.494	1.719	1.112	0.302	2.466	1.993	1.506	0.735	2.352	1.716
28585	NFKB1 nuclear factor of kappa light polypeptide gene enhancer in B-cells 1 (p105) | IMAGE:789357 || 105366	-1.116	-0.431	-0.656	-0.197	-0.395	-0.173	-0.338	-0.89	-0.793	2.369	2.141	1.317	-0.418	1.909		1.067	-0.243	2.351	2.008	1.641	-0.62	2.247	1.041
25193	NFKB1 nuclear factor of kappa light polypeptide gene enhancer in B-cells 1 (p105) | LCP:65 || 249278	0.842	0.027	0.332	0.481	0.043	-0.195	0.69	0.648	0.235	0.557	2.119		0.97	1.097	1.612	0.675	-0.195	1.379	1.736	1.039	0.358	1.135	1.329
521038	NFKB2 nuclear factor of kappa light polypeptide gene enhancer in B-cells 2 (p49/p100) | IMAGE:1562645 || 222881	-0.366	0.279	0.594	0.223	0.045	0.007	0.462	0	0.387	1.589	2.291	1.027	0.192	1.789	1.734	1.227	0.327	1.671	1.858	1.231	0.6	2.007	1.291
27660	NFKB2 nuclear factor of kappa light polypeptide gene enhancer in B-cells 2 (p49/p100) | IMAGE:682529 || 178251	0.864	0.229	-0.746	-0.387	-0.385	0.187	0.222	-0.16	0.017	1.519	1.581	0.677	-0.508	1.459	0.994	0.947	1.057	1.411	2.388	1.071	0.27	1.837	0.001
24499	NFKBIA nuclear factor of kappa light polypeptide gene enhancer in B-cells inhibitor, alpha | IMAGE:1288054 || 182857	-0.486	0.079	-0.236	-0.017	-0.125	0.107	0.142	-0.36	3.377		1.601	2.337	2.942	2.929	2.244	2.317	3.247	2.601	2.508	2.691	2.88	3.167	2.311
13023	NFKBIA nuclear factor of kappa light polypeptide gene enhancer in B-cells inhibitor, alpha | IMAGE:1288054 || 182857	-0.223	-0.098	-0.043	0.146	0.198	-0.09	0.065	-0.397	3.13	2.812	2.624	2.61		2.662	2.317	2.17	3.39	2.984	2.391	2.314	3.353	2.97	1.824
500271	NFKBIA nuclear factor of kappa light polypeptide gene enhancer in B-cells inhibitor, alpha | IMAGE:340734 || 120603	-0.773	-0.048	-0.453	0.076	-0.382	-0.22	-0.155	-0.777	2.37	2.122	2.494	2.01	2.345	2.082	1.757	1.94	2.7	2.434	2.021	2.404	2.033	2.52	1.624
1538	NFKBIA nuclear factor of kappa light polypeptide gene enhancer in B-cells inhibitor, alpha | IMAGE:683519 || 186777	-0.988	-0.373	-0.528	0.201	-0.067	-0.305	0.09	-0.272	1.545	1.617	1.479	1.475	1.98	1.807	1.412	1.745	1.495	2.149	0.916	1.639	1.768	1.905	1.539
20417	NFKBIA nuclear factor of kappa light polypeptide gene enhancer in B-cells inhibitor, alpha | IMAGE:825038 || 163140	1.154	0.249	0.514	0.283	0.245	-0.013	0.442	0.41	2.897	2.359	2.561	2.457		2.489	2.184	1.987	2.437	2.611	2.728	1.721	2.53	2.307	2.051
24829	NFKBIA nuclear factor of kappa light polypeptide gene enhancer in B-cells inhibitor, alpha | IMAGE:825038 || 163140	-0.523	0.472	-0.073	0.246	-0.012	0.35	0.275	-0.457	2.57	2.382	2.554	2.04	2.255	2.202	1.987	2	3.15	2.094	2.221	2.194	2.113	2.76	1.834
508487	NINJ1 ninjurin 1 | IMAGE:744917 || 113163	-0.524	-0.059	0.046	0.065	0.417	-0.011	0.274	-0.098	0.089	2.511	2.183	1.589	0.514	2.281	1.746	1.359	0.669	2.483	1.9	1.123	0.632	2.569	0.973
502028	NMI N-myc (and STAT) interactor | IMAGE:704532 || 103398	1.462	0.347	-0.558	-0.559	0.243	0.145	-0.19	-0.252	-0.205	1.157	1.629	1.065	-0.15	-0.073	0.652	1.795		0.019	0.996	2.349	0.138	0.585	0.869
18335	NR3C1 nuclear receptor subfamily 3, group C, member 1 | IMAGE:1269640 || 177933	0.944	-0.231	0.404	0.613	0.235	0.487	0.522	0	0.117	1.249	3.011		0.832	0.429	1.314	1.227	0.327	0.141	2.378	1.931	0.73	0.557	1.201
28802	NR4A1 nuclear receptor subfamily 4, group A, member 1 | IMAGE:309893 || 103849	-1.291	0.054	-0.591	-0.532	0.06	0.102	-0.073	-0.865	2.532	0.754		-0.878	2.137	0.844	0.509	-0.248	2.922	0.896	-0.217	0.076	2.515	0.702	-0.034
508780	NR4A1 nuclear receptor subfamily 4, group A, member 1 | IMAGE:309893 || 103849	-0.928	-0.013	-0.298	-0.869	0.003	0.215	-0.02	-0.672	2.005	0.827	-0.321	-0.485	1.57	0.347	0.302	-0.555	2.875	0.749	-0.644	-0.301	2.098	0.625	-0.231
509047	NSMAF neutral sphingomyelinase (N-SMase) activation associated factor | IMAGE:289570 || 107522	0.682	0.037	-0.008	0.381	0.143	0.405	0.14	0.408	0.275	1.877	2.159			1.657	1.662	1.435	-0.045	2.129	2.246	1.989	0.698	1.535	1.749
1735	NSMAF neutral sphingomyelinase (N-SMase) activation associated factor | IMAGE:685703 || 186440	-0.928	-0.623	-0.028	0.431	-0.797	-0.645	0.24	-1.262	-0.145		2.309	0.925	-0.4	0.207	0.282	1.775	0.295	1.389	1.146	1.929	-0.732	1.655	0.819
21157	NUP153 nucleoporin 153kD | IMAGE:1289545 || 162684		1.098	0.913	0.392	0.354	0.396	0.911	0.139	0.356		1.91	1.076		1.238	1.353	1.636		0.58	1.677	1.39	-0.001	0.996	1.02
541556	NUP98 nucleoporin 98kD | IMAGE:1643627 || 330636	2.17	1.155	0.64	0.349	0.911	0.613	0.048	0.986	1.173	1.675	1.587	1.383	0.508	1.005	1.13	1.273	1.143	1.567	2.084	2.037	0.926	2.383	1.777
24752	OAS1 2',5'-oligoadenylate synthetase 1 (40-46 kD) | IMAGE:1303401 || 177655	-1.483	-1.028	-0.953	-0.114	-0.172	-0.32	-0.265	-0.747	-0.84	1.262	2.104	1.98	-0.105	0.352	1.627	2.1	-0.26	0.444	1.541	1.764	-0.447	-0.12	1.144
18443	OAS1 2',5'-oligoadenylate synthetase 1 (40-46 kD) | IMAGE:1303401 || 177655	-0.491	0.184	-0.281	0.088	-0.08	0.122	-0.393	-0.145	-0.158		1.506	2.112	-0.153	0.554	1.919		-0.068	0.196	1.953	1.086	0.375	-0.298	1.046
527946	OAS1 2',5'-oligoadenylate synthetase 1 (40-46 kD) | IMAGE:588911 || 308156	-1.233	-0.748	-1.393	-0.254	-0.172	-0.9	-0.815	-0.897	-1.35	1.702	2.164	2.03	-0.205	0.352	1.767	1.66	-0.76	0.254	2.301	1.344	-0.607	-0.61	0.964
28939	OAS2 2'-5'-oligoadenylate synthetase 2 (69-71 kD) | IMAGE:155806 || 112895	-0.686		-0.396	-0.027	-0.455	-0.263	-0.188	-0.52	0.417	1.519	3.101	2.457	-0.438	0.839	1.964	2.477	-0.083	0.511	2.648	2.411		0.417	2.131
542407	OAS2 2'-5'-oligoadenylate synthetase 2 (69-71 kD) | IMAGE:2562181 || 330877	1.037	0.352	0.187	0.166	-0.592	-0.87	-0.405	0.613	0.04	0.972	2.274	2.12		0.732	2.307	1.69	-0.46	-0.446	2.531	1.354	-0.647	-0.32	1.474
385	OAS2 2'-5'-oligoadenylate synthetase 2 (69-71 kD) | IMAGE:685528 || 187475	-0.925	-0.29	-0.095	0.844	-0.774	-0.512	0.033	0.101	0.108		3.312	3.048	0.003	0.49	1.595	2.838	-0.152	0.992	2.759	2.992	-0.779	0.728	1.362
22503	OAS3 2'-5'-oligoadenylate synthetase 3 (100 kD) | IMAGE:2072763 || 190888	-0.558	-0.273	-0.408	0.051	-0.027	-0.165	-0.08	0.118	-0.335	0.877	2.969	3.225	0.06	-0.063	1.942	2.795	-0.305	0.679	2.286	2.689	0.128	0.355	2.229
22600	OAS3 2'-5'-oligoadenylate synthetase 3 (100 kD) | IMAGE:2073559 || 190547	0.374	-0.181	-0.146	0.143	0.105	0.167	0.252	0.19	-0.043	1.259	3.151		0.732	0.459	2.364	2.997	-0.333	0.661	2.878	2.741	0.32	0.287	2.521
29177	OSM oncostatin M | IMAGE:1677457 || 320343	0.669	0.484	0.789	1.118	0.15		0.347		2.722	1.284	3.956		-1.783	1.994	3.379	4.322	2.782	1.506	3.943	3.396	3.075	1.732
4316	OSM oncostatin M | LCP:48 || 192407		0.372		0.286	0.078		0.555	0.273	1.46	1.472	3.134		1.975	0.752	1.187	2.55	1.24	0.584	1.491	2.614	1.393	1.12	2.274
28639	P84 nuclear matrix protein p84 | IMAGE:711450 || 114019	-0.803	-0.438	-0.653	-0.184	-0.372	-0.28	-0.545	-0.917	0.53	2.072	1.444	1.3	0.275	1.662	1.207	1.26	0.83	1.894	1.551	1.904	0.403	1.38	1.194
18341	PBEF pre-B-cell colony-enhancing factor | IMAGE:1270880 || 177645	0.654	0.239	0.174	0.213		-0.043	-0.148	-0.13	1.107	1.969	3.091	2.887	1.552		3.264	2.457	1.277	2.111	3.388	2.551	1.74		2.371
26562	PBEF pre-B-cell colony-enhancing factor | IMAGE:487872 || 184451	0.639	-0.046	-0.311	-0.672	0.63	0.382	-0.403	-0.075	2.672	3.144	3.446	3.502	2.237	2.314	3.139	3.592	2.692	2.926	3.893	4.456	1.965	2.762	3.526
26566	PBEF pre-B-cell colony-enhancing factor | IMAGE:488548 || 184456	0.374	-0.191	-0.666	0.093	0.145	0.137	-0.018	-0.06	1.637	3.169	4.061	3.737	2.492	2.759	3.724	3.717	1.737	3.261	4.198	3.601	2.51	3.247	3.881
27575	PBEF pre-B-cell colony-enhancing factor | IMAGE:594539 || 320488	0.722	-0.253	-0.648	-0.169	-0.217		-0.26	-0.472	1.585	2.567	3.909	3.305		2.507	3.292	2.865	1.745	2.449	3.796	3.309	2.238	3.195	3.139
1887	PBEF pre-B-cell colony-enhancing factor | IMAGE:687156 || 186653	-0.443	-0.218	-0.373	-0.174	0.118	-0.12	-0.235	-0.477	1.09		3.774	3.4	1.605	2.452	3.027	2.99	1.45	2.904	3.421	3.404	1.593	2.89	2.824
28281	PCM1 pericentriolar material 1 | IMAGE:345308 || 178317	-0.531	-0.586	-0.701	-0.432	4.44e-16	-0.518	-0.583	-0.775	1.502	0.844	-0.194	-1.068	1.847	0.974	0.219	-0.628	1.902	1.196	0.063	-0.454	1.805	0.862	-0.424
500482	PDGFRL platelet-derived growth factor receptor-like | IMAGE:810010 || 101588	-1.121	0.904		-0.812	0.35	0.222	0.347	0.315	0.732	1.774	3.496	3.012	-0.103	0.954	1.949	1.852	0.612	0.606	2.093	1.916	0.515	-0.038	1.176
501799	PDZ-GEF1 PDZ domain containing guanine nucleotide exchange factor(GEF)1 | IMAGE:824895 || 112905	1.114	-0.081	0.174	0.763	0.045	-0.233	0.072	0.81	0.307	2.839	2.941	2.637		3.259	2.494	1.517	-0.153	2.871	3.388	1.411	0.12		1.301
21002	PELI1 pellino (Drosophila) homolog 1 | IMAGE:1251958 || 162471	-0.433	-0.298	-0.343	0.016	-0.102	-0.37	-0.085	-0.247	-0.53	1.412	1.104	1.71	0.215	1.002	1.377	1.78	-0.15	1.664	1.671	1.664	-0.377	2.25	1.104
508026	PELI1 pellino (Drosophila) homolog 1 | IMAGE:416676 || 117502	-0.278	-0.493	-0.018	0.141	0.103	-0.395	-0.29	-0.102		2.277	2.829		0.32	1.887	2.342	1.545	-0.315	2.699	3.256	2.639	0.458	3.305	1.609
531452	PFKFB3 6-phosphofructo-2-kinase/fructose-2,6-biphosphatase 3 | IMAGE:1902764 || 315265	0.757	0.212	-0.653	-0.184	-0.122	0.46	-0.135	0.253	0.32	1.412	2.274	2.11	-0.085	1.052	1.317	2.04	1.06	1.454	1.821	1.974	0.773	1.1	1.624
26094	PFKM phosphofructokinase, muscle | IMAGE:489626 || 106205	0.979	-0.016	-0.931	0.338	-0.48	-0.278	-0.253	-0.095	-0.288	0.024	2.486	1.312	-0.863	0.164	1.059	1.152	0.852	0.896	1.843	2.376	0.075		0.666
502197	PHLDA1 pleckstrin homology-like domain, family A, member 1 | IMAGE:667883 || 118499	-0.014	0.791	0.336	-0.295	0.157	0.439	0.274	-0.088	2.659	2.291	1.153	0.419	2.534	1.931	1.026	0.769	2.229	2.233	0.67	0.943	2.132	2.899	0.753
26315	PIASY protein inhibitor of activated STAT protein PIASy | IMAGE:23661 || 320357	0.904	0.189	-0.736	-0.497	-0.275	-0.373	-0.518			2.769	2.621	1.927		3.309	2.004	1.967	1.987	2.541	2.418	1.251	1.84	2.047	1.341
21088	PIM1 pim-1 oncogene | IMAGE:1284522 || 162785	0.419	0.084	-0.101	0.338	0.29	0.302	0.277	0.225	0.022	1.654	1.766		1.187	1.244	1.519	0.882	0.042	1.526	1.913	1.036	0.725	1.132	1.196
24416	PIM1 pim-1 oncogene | IMAGE:1338076 || 177905	-0.778	-0.093	-0.378	0.201	-0.027	-0.065	-0.09	-0.412	-0.355	1.947	1.219	1.745	0.17	1.617	2.122	1.715	0.105	2.119	2.176	2.229	0.068	1.685	1.609
18512	PIM1 pim-1 oncogene | IMAGE:1338076 || 177905	-0.603	0.202	-0.413	0.276	0.008	0.13	0.015	-0.317	-0.32		2.484	1.84	0.275	1.582	2.237	1.75	0.31	2.134	2.431	2.174	0.143	1.78	1.764
4185	PIM1 pim-1 oncogene | IMAGE:209731 || 161607	-0.746	-0.241	-0.196	0.253	0.175	0.017	-0.038	-0.31	-0.283	1.919	1.991	1.257	0.432	1.519	1.994	1.247	-0.033	1.881	2.078	1.481	0.31	1.347	1.461
505128	PIM1 pim-1 oncogene | IMAGE:292726 || 118063	-0.151	-0.146	-0.071	0.648	0.6	0.642	0.177	0.095	-0.118	2.174	2.536		0.857	1.794	2.659	1.912	0.252	1.926	3.253	1.836	0.945	1.882	2.066
500186	PIM1 pim-1 oncogene | IMAGE:813630 || 107180	0.182	0.307	0.212	0.451	0.633	0.855	0.17	0.838	0.595	2.227	2.199	1.605	0.61	1.557	1.922	1.995	0.965	1.849	2.596	2.369	0.528	2.095	2.749
29183	PLAU plasminogen activator, urokinase | IMAGE:1696513 || 320502	0.579	-0.636	-0.121	0.718	-0.16		-0.163	-0.255	1.892	0.164	0.286	0.862		0.684	0.119	0.892	2.042	1.106		1.126	2.195	0.982	1.696
501365	PLAU plasminogen activator, urokinase | IMAGE:714106 || 110389	-0.216	-0.261	-0.166	0.863	0.115	-0.253	0.232	-0.03	1.847	0.149	0.171	1.407	2.472	0.739	0.184	1.277	1.937	1.561	0.778	1.591	2.28	1.387	1.861
26314	PLAUR plasminogen activator, urokinase receptor | IMAGE:22790 || 248771	-0.243	-0.088	-0.813	-0.364		-0.17	-0.515	-0.717	1.14	3.182	2.014		1.915	2.902	2.287	2.01	2.17	2.934	2.991	1.654	2.033	2.59	2.174
541884	PLAUR plasminogen activator, urokinase receptor | IMAGE:2421798 || 330381	-0.263	-0.208	-0.733	-0.344	0.388	-0.14	-0.375	-0.907	1.63	3.162	2.674		2.025	3.012	2.287	2.19	2.21	3.174		1.924	2.353	2.89	1.724
500183	PLAUR plasminogen activator, urokinase receptor | IMAGE:810017 || 107648	-0.318	-0.293	-0.618	-0.409	0.263	-0.385	-0.29	-0.922	1.635	2.987	2.469	1.795	1.86	2.627	1.952	2.015	2.025	3.069	2.056	1.809	2.118	2.755	1.549
508802	PLSCR1 phospholipid scramblase 1 | IMAGE:268736 || 101929	0.824	0.099	-0.536	0.433	0.295	-0.093	-0.458	0.03	0.347	1.669	3.001	2.607		1.219	2.224	2.467	0.167		2.858	2.621	0.78	0.757	2.421
531112	PLSCR1 phospholipid scramblase 1 | IMAGE:489320 || 244813	-0.723	-0.428	-0.653	0.116	-0.132	-0.36	-0.375	-0.587	-0.58	1.642	2.814	2.47	-0.015	0.622	1.877	2.43	-0.05	1.184	1.871	2.074	-0.187	0.38	1.504
27289	PMAIP1 phorbol-12-myristate-13-acetate-induced protein 1 | IMAGE:328550 || 161361	-1.066	-0.791	-0.366	0.273	-0.615	-0.573	0.122	-0.86	0.507	2.159	2.271	1.727	0.272	1.439	0.814	1.157	0.067	1.951	1.208	2.061	-0.15	2.667	0.421
1711	PMAIP1 phorbol-12-myristate-13-acetate-induced protein 1 | IMAGE:685398 || 161000	-0.748	0.437	-0.268	0.361	-0.087	0.245	-0.2	-0.412	0.835	2.377	1.879	2.505		1.847	1.442	1.775	0.665	2.229	1.696	2.209	0.288	2.635	0.979
19236	PMAIP1 phorbol-12-myristate-13-acetate-induced protein 1 | IMAGE:685398 || 161000	0.464	0.049	-0.226	0.313	-0.355	0.217	-0.108	-0.05	0.897	2.919	2.321	1.977		1.939	1.364	1.217	0.297	2.031	1.938	1.161	0.33	2.077	0.231
1262	PMAIP1 phorbol-12-myristate-13-acetate-induced protein 1 | IMAGE:713081 || 186801	-0.658	0.277	-0.198	0.201	-0.047	0.155	0.03	-0.232	0.735	2.307	2.359	1.965	0.42	1.667	1.302	1.575	0.175	2.059	1.716	1.729	0.228	2.675	1.179
509303	PMAIP1 phorbol-12-myristate-13-acetate-induced protein 1 | IMAGE:814353 || 118842	-0.513	-0.128	0.357	0.246	0.118	0.07	0.305	-0.217	0.73	2.222	2.374	1.9	0.645	1.502	1.347	0.86	0.38	1.934	1.331	1.644	0.683	2.59	0.704
3867	PMAIP1 phorbol-12-myristate-13-acetate-induced protein 1 | IMAGE:814353 || 118842	-0.238	-0.003	0.282	0.061	0.113	0.225	0.26	0.018	0.545	2.017	1.959	1.935	0.46	1.347	1.382	0.865	0.385	1.809	1.346	1.469	0.328	2.515	0.659
20332	PML promyelocytic leukemia | IMAGE:705046 || 163182	-0.883	-0.278	-0.663	-0.284	0.078	-0.2	-0.155	-0.307	-0.92	0.962	1.704	2.18	-0.535	-0.228	1.437	1.21	-0.78	-0.006	2.041	1.004	0.023	-0.86	0.864
26969	PNOC prepronociceptin | IMAGE:34783 || 163323	0.179	-0.176	-0.261	0.218	-0.15	0.192	-0.163	0.235	-0.108	1.034	1.166		0.497	0.814	1.159	0.992	-0.508	1.636	1.723	1.626	0.385	1.642	1.566
20958	POU2F2 POU domain, class 2, transcription factor 2 | IMAGE:1186400 || 162291	1.494	1.369	1.474	1.153	0.555	0.137	1.122	1.74	0.467	-0.231	1.121	1.407	0.392	0.959	1.444	2.277	0.097	0.431	1.848	1.301	0.16	1.267	1.571
511070	PP pyrophosphatase (inorganic) | IMAGE:950700 || 103413	0.884	0.409	-0.166	0.203	0.165	0.247	0.222	-0.11	-0.203	0.569	1.981	1.737	-0.108	0.089	0.664	1.467	0.277	0.211	1.388	1.771	0.52	0.177	1.091
500219	PPIF peptidylprolyl isomerase F (cyclophilin F) | IMAGE:43884 || 105409	-0.808	-0.173	0.032	0.361	0.133	0.045	0.17	-0.322	0.045	0.577	2.879	1.695	0.75	1.077	2.722	1.595	0.595	1.739	2.606	1.909	1.028	1.965	1.579
527842	PPIF peptidylprolyl isomerase F (cyclophilin F) | IMAGE:774726 || 307710	-0.966	0.219	-0.426	0.083	-0.105	0.187	0.072	-0.33	0.237	0.959	3.191	1.997	0.702	1.479	2.924	2.287	1.067	2.121	3.098	2.391	0.61	2.137	2.191
22735	PRKCB1 protein kinase C, beta 1 | IMAGE:2075095 || 190849	-0.348	-1.443	-0.968	0.611	-0.567	-0.595	-0.04	-2.152	0.645	-1.783	2.009	0.765	0.32	-0.553	-0.598	2.055	0.295	0.489	1.106	1.529	-0.902	0.215	0.959
500161	PRKR protein kinase, interferon-inducible double stranded RNA dependent | IMAGE:359184 || 117080	0.802	0.027	-0.268	0.451	-0.137	-0.065	-0.04	0.328		0.647	2.719		0.6	0.637	2.202	2.485	-0.565	0.469	2.886	2.229	-0.052	0.075	2.149
505088	PRO1659 #PRO1659 protein OR DKFZp762A227 #hypothetical protein DKFZp762A227 | IMAGE:284592 || 116053	1.004	0.039	-0.076	0.443	0.335	0.537	0.582	0.44	0.437	1.839	2.431	1.707	0.592	1.889	1.704	1.917	0.267	1.771	2.038	1.791	0.45	1.887	2.091
515161	PROML1 prominin (mouse)-like 1 | IMAGE:27544 || 118920	0.887	-0.078	-0.043	-0.104	0.048	-0.15	-0.045	0.003	0.23	1.722	2.444	2.16		1.852	1.957	1.6	-0.31	2.074	2.401	2.054	0.563	1.51	2.104
541910	PSMA3 proteasome (prosome, macropain) subunit, alpha type, 3 | IMAGE:2437098 || 330709	1.549	0.784	-0.011	0.448	0.59	0.362	0.177	1.025	0.882	0.664	1.686	1.422	0.597	0.594	0.809	1.452	0.462	0.826	1.243	1.756	0.645	1.432	1.706
500209	PSMA6 proteasome (prosome, macropain) subunit, alpha type, 6 | IMAGE:509495 || 101313	1.208	-0.027	0.078	0.207	0.069	-0.079	0.246	0.194	0.221	1.203	2.265	2.071	1.036	1.423	1.598	1.331	-0.239	1.575	2.092	1.655	0.244	1.271	1.725
523033	PSTPIP2 proline-serine-threonine phosphatase interacting protein 2 | IMAGE:417784 || 224772	0.63	0.285	0.36	0.779	0.211	0.123	0.278	0.726	0.233	0.895	2.837	2.093		1.935	2.59	1.643	-0.557		2.934	1.677	0.096	1.473	1.847
28882	PTGS2 prostaglandin-endoperoxide synthase 2 (prostaglandin G/H synthase and cyclooxygenase) | IMAGE:147050 || 113323	-0.228	0.127	-0.648		0.493	-0.505	-0.68	-0.552	4.125		2.959	2.515	4.34	3.637	2.772	2.055	3.815	3.699		2.679	4.078	3.335	1.789
509571	PTGS2 prostaglandin-endoperoxide synthase 2 (prostaglandin G/H synthase and cyclooxygenase) | IMAGE:147050 || 113323	-0.067		-0.217	-0.228	0.164	0.006	-0.299	-0.691	4.886	4.298	4.15	3.516	4.071	3.538	3.203	3.186	4.726	3.82	3.947	4.03	4.129	3.816	3.07
508274	PTGS2 prostaglandin-endoperoxide synthase 2 (prostaglandin G/H synthase and cyclooxygenase) | IMAGE:845477 || 114925	1.681	0.166	0.101	0.17	0.772		0.399	0.707	3.904	3.506	3.228	2.324	3.989	2.746	1.951	2.154	3.794		2.645	2.808	3.717	3.164	2.748
1688	PTPN1 protein tyrosine phosphatase, non-receptor type 1 | IMAGE:685177 || 160996	-0.706	-0.001	0.134	0.133	0.065	-0.233	0.172	-0.04	-0.463	0.309	1.931	1.777	-0.348	0.209	1.234	1.537	0.227	1.221	1.588	1.591	0.02	0.947	1.361
20613	PTPN2 protein tyrosine phosphatase, non-receptor type 2 | IMAGE:1370148 || 163170	-0.258	0.077	0.152	0.331	0.123	0.285	0.39	-0.072	-0.185		2.479	1.865	0.45	0.507	1.322	1.765	-0.185	0.579	1.856	1.839	0.228	0.595	1.419
27635	PTPN2 protein tyrosine phosphatase, non-receptor type 2 | IMAGE:665903 || 178200	0.459	0.374	-0.271	0.358	-0.3	0.202	0.037	-0.035		0.494	1.836	1.802	0.307	0.274	1.489	0.932	0.002	0.296	1.843	1.126	0.185	-0.038	0.176
508270	PTPN2 protein tyrosine phosphatase, non-receptor type 2 | IMAGE:773567 || 108145	0.054	0.229	0.154	0.283	0.035	0.347	0.702	-0.05	-0.013	1.389	2.121	3.007	0.482	0.919	2.074	2.207	-0.073	1.041	2.368	2.551	0.43	1.387	2.101
542117	PTPRCAP protein tyrosine phosphatase, receptor type, C-associated protein | IMAGE:2497556 || 330964	-0.038	-1.113	0.562	0.791	-0.377	-2.205	-0.01	-0.022	-1.355	-0.213	-0.071	-0.305	0.32	-0.493	-1.878	-0.245	0.015	-2.041	0.426	0.009	-0.402	0.695	-0.321
508639	PTPRJ protein tyrosine phosphatase, receptor type, J | IMAGE:487115 || 111152	1.162	0.267	-0.098	0.411	0.253	0.095	0.36	-0.022	0.345	1.067	2.259	1.565		1.447	1.792	0.995	-0.005	1.469	2.276	1.069	0.348	0.905	1.269
508263	RGS1 regulator of G-protein signalling 1 | IMAGE:361323 || 119039	-0.771	-0.856	0.199	0.468	-0.79	-0.408	0.057	-0.835	0.002	0.084	1.196	1.652	-0.113	0.264	0.579	1.522	-0.118	1.146	1.913	1.806	-0.755	1.542	1.136
1792	RGS1 regulator of G-protein signalling 1 | IMAGE:686248 || 161035	0.249	0.354	0.919	0.788	-0.21	0.132	0.057	0.435	0.612	2.034	2.616		0.487	1.934	1.999	2.112	-0.048	1.126	2.113	1.776	0.525	1.532	1.496
27769	RGS14 regulator of G-protein signalling 14 | IMAGE:756965 || 178084	-1.302	-0.657	-1.022	-0.273	-0.651	-0.509	-0.584	-1.036	2.071	0.933	0.955	-0.039	2.256	0.693	0.138	0.071	2.471	1.015	0.312	0.455	1.684	0.541	0.045
2075	RGS16 regulator of G-protein signalling 16 | IMAGE:701741 || 161082	-0.412		-0.102	0.247	0.069	0.141	-0.214	0.154		1.893	2.575		0.026	1.753	3.108	1.931	0.271	1.695	4.092	1.865		1.461	1.735
19255	RGS16 regulator of G-protein signalling 16 | IMAGE:701741 || 161082	-1.631	0.534	-0.611	-0.272	-0.35	-0.138	-0.513	-0.945	-0.448	2.154	3.156	1.882	-0.693	2.144	2.639	1.812	0.132	2.326	3.393	2.366	-0.435	1.552	1.786
1077	RGS16 regulator of G-protein signalling 16 | IMAGE:711505 || 187196	-0.201	0.224	0.259	-0.292	0.19	0.092	0.097	-0.185	0.322	1.914	2.686	1.812	0.247	1.804	2.349	1.542	-0.418	1.776	2.673	1.756	0.035	1.762	1.556
26334	RHO6 GTP-binding protein | IMAGE:32064 || 320237	1.85	1.235	0.88	0.679	0.071	0.253	-0.012	0.886	0.843	2.395		1.863	0.428	2.315	2.54		1.853	1.607	4.314	2.257	0.926	3.253	1.337
527927	RHO6 GTP-binding protein | IMAGE:51741 || 310453	0.107	0.352	0.277	0.036	0.118	-0.05	0.535	0.553	0.39	1.382	2.324	0.78	0.415	1.742	1.657	0.82	-0.54	1.294	1.951	0.624	-0.057	1.41	0.884
28608	RI58 retinoic acid- and interferon-inducible protein (58kD) | IMAGE:310105 || 109270	1.213	1.128	0.823	0.742	1.264	0.856	0.221	1.539	1.676	2.508	2.59	3.296	1.281	1.398	2.113	3.306	0.936	1.74	3.017	3.43	0.689	1.796	2.62
501693	RI58 retinoic acid- and interferon-inducible protein (58kD) | IMAGE:310105 || 109270		-0.359	-0.694	-0.095	-0.483	-0.401		-0.868	-0.631	0.731	1.243	2.239			1.006	1.999	-0.491	0.993	1.75	2.173	-0.738	0.789	1.243
509316	RNAHP RNA helicase-related protein | IMAGE:245990 || 102953	-0.838	0.067	-0.748	-0.259	0.343	-0.105	-0.15	-0.722	-0.305	1.907	1.999	2.315	0.04	0.767	2.352	1.865	0.155	0.549	2.286	1.339	0.638	-0.275	1.849
27941	RPS9 ribosomal protein S9 | IMAGE:1087015 || 178265	-0.393	0.102	-0.533	1.036	0.518	0.48	-0.245	0.283	2.05	2.842	2.474	1	2.235	2.902	2.287	0.89	2.55	2.604	3.181	0.594		1.86	1.034
28199	RUNX1 runt-related transcription factor 1 (acute myeloid leukemia 1; aml1 oncogene) | IMAGE:157828 || 163300	0.897	0.072	-0.013	0.196	0.038	0.09	0.265	-0.087	0.72	2.032	2.334	1.27		2.202	1.607	0.77	0.75		1.991	0.864	1.183		0.744
508596	S100A12 S100 calcium-binding protein A12 (calgranulin C) | IMAGE:436029 || 107619	0.347	0.062	0.307	-0.674		-0.78	-1.025	-0.587	-0.77	-0.518	0.284	1.58	0.715	0.062	1.917	1.85	-0.21		2.081	1.484	0.223	0.62	1.604
507114	SART-2 squamous cell carcinoma antigen recognized by T cell | IMAGE:487082 || 112086	-0.076	-0.401	-0.526	0.123	0.175	-0.233	-0.068	-0.17	-0.653		0.991		0.642	-0.701	1.424	1.217	-0.483	0.031	2.348	1.601	0.33	1.067	1.591
501008	SCYA15 #small inducible cytokine subfamily A (Cys-Cys), member 15 OR SCYA14 #small inducible cytokine subfamily A (Cys-Cys), member 14 | IMAGE:199663 || 120495		0.085	0.12	-0.121	0.761	0.243	-0.612	0.136	1.773	2.585	2.297	2.133	1.548	2.505	2.14	3.123	1.963	2.327	2.594	3.297	0.996	2.113	2.327
527884	SCYA15 small inducible cytokine subfamily A (Cys-Cys), member 15 | IMAGE:209181 || 237626	-0.001	0.334	0.229	-0.382	-0.03	-0.118	0.117	0.205	0.512	1.264	2.236	1.472	0.417	1.854	2.299	2.242	-0.538	1.326	2.013	2.226	-0.475	1.262	2.236
28260	SCYA19 small inducible cytokine subfamily A (Cys-Cys), member 19 | IMAGE:300411 || 161436	0.479	0.134	-0.381	-0.222	-0.24	-0.068	-0.253	-0.465	-0.068	2.214	3.056	2.052		2.294	2.799	1.842	0.282	1.936	3.643	2.116	0.015	1.442	1.816
4150	SCYA2 small inducible cytokine A2 (monocyte chemotactic protein 1, homologous to mouse Sig-je) | IMAGE:143842 || 184555	0.239	0.154	0.349	0.818	0.17	0.442	-0.003	0.235	0.942	1.634	3.516		2.347	1.574	3.269	3.952	1.222	1.606	3.373	3.106	1.715	1.622	2.766
500100	SCYA2 small inducible cytokine A2 (monocyte chemotactic protein 1, homologous to mouse Sig-je) | IMAGE:768561 || 114904	-0.105	-0.99	0.355		-0.504	-0.572	-0.317	-0.149	0.248	1.49	2.662		2.063	1.05	1.745	3.378	0.138	1.582	3.749	2.632	1.071	1.418	2.682
531646	SCYA20 small inducible cytokine subfamily A (Cys-Cys), member 20 | IMAGE:1874367 || 314366	0.407	1.402	0.157	0.006	-0.072	0.26	0.475	0.273	4.65	6.362	6.324	3.52	4.475	6.632	5.867	4.86	4.63	6.644	6.131	5.064	4.463	6.67	4.784
27871	SCYA20 small inducible cytokine subfamily A (Cys-Cys), member 20 | IMAGE:927027 || 178121	-0.271	0.704	0.239	-0.112	-0.09	0.172	0.127	-0.175	3.892	4.944	4.756	2.942	3.457	5.194	4.919	3.682	4.132	5.646	5.313	4.326	3.485	5.702	3.656
27873	SCYA20 small inducible cytokine subfamily A (Cys-Cys), member 20 | IMAGE:937218 || 320179	-0.395	0.23	-0.425	-0.396	0.026	-0.042	0.113	-0.329	4.048	5.53	5.532	3.088	4.303	5.6	5.445	3.618	4.088	6.092	5.629	4.362	4.401	6.298	3.292
26712	SCYA23 small inducible cytokine subfamily A (Cys-Cys), member 23 | IMAGE:1858196 || 331080		0.064	0.039	-0.272	0.38		-0.693	-0.075	1.942	2.854	3.726	3.942	2.007	3.284	3.089	4.512	1.362	3.026	3.723	3.646	1.255	3.062	3.036
508208	SCYA3L1 small inducible cytokine A3-like 1 | IMAGE:153355 || 107959		0.722	1.177	0.816	1.048	1.34	0.755	0.983	2.68	1.902	2.944	2.05	3.165	2.402	2.027	2.53	2.46	2.094	2.951	2.384	2.233	2.98	2.794
500099	SCYA4 small inducible cytokine A4 (homologous to mouse Mip-1b) | IMAGE:205633 || 107640	-0.213	-0.828	0.217	1.006	-0.102	-0.64	0.035	0.213	1.05	1.682	2.584	1.55	1.565	1.942	1.497	1.67	1.49	1.014	1.881	1.104		2.73	0.414
4193	SCYA4 small inducible cytokine A4 (homologous to mouse Mip-1b) | IMAGE:205633 || 107640	0.437	0.602	1.167	0.836	-0.242	0.31		1.833	2.44	2.492	2.964	2.67		2.652	2.297	2.37	2.34	2.534	3.011	1.944	2.113	2.51	2.354
4296	SCYA4 small inducible cytokine A4 (homologous to mouse Mip-1b) | LCP:56 || 249407	0.404	-0.231	1.104	0.203	-0.085	0.367	0.732	0.86	1.997	2.599	2.481	2.067	1.702	2.319	1.794	2.207	2.437	3.121	2.738	2.821	2.12	3.207	3.061
528484	SCYA8 small inducible cytokine subfamily A (Cys-Cys), member 8 (monocyte chemotactic protein 2) | IMAGE:1911099 || 308187	-0.896	-0.341	-0.056	0.083	-0.015	-0.233	0.112	0.01	0.147	2.389	2.901	2.487	0.772	0.999	1.424	2.507	0.557	1.341	1.978	2.501	0.74	0.887	1.621
516909	SCYB10 small inducible cytokine subfamily B (Cys-X-Cys), member 10 | IMAGE:1493160 || 117977	-0.511	-0.156	-0.221	0.678	0.02	-0.038	0.727	-0.215	0.502	1.804	2.346	1.092	0.627	0.854	1.189	0.972	0.782	0.926	1.503	2.106	0.215	0.542	0.626
27463	SCYB10 small inducible cytokine subfamily B (Cys-X-Cys), member 10 | IMAGE:491243 || 161386	0.134	-0.271	-0.376	1.243	-0.495	-0.173	0.722	-0.24	0.657	1.509	2.121	1.867	1.102	1.109	0.384	1.747	0.867	1.591	1.718	1.621	0.24	1.077	0.121
27885	SCYB10 small inducible cytokine subfamily B (Cys-X-Cys), member 10 | IMAGE:967284 || 320448	1.042	0.517	0.472	1.271	0.273	0.605	0.53	0.898	1.765	2.527	2.999		2.12			1.785	0.695	1.709	2.036	1.719	1.248	1.535	1.489
19337	SCYB10 small inducible cytokine subfamily B (Cys-X-Cys), member 10 | LCP:7 || 249289	1.197	0.502	0.687	1.256	0.368	0.85	0.915	0.993	1.18	3.022	2.424			2.392	1.777	1.69	0.96		2.251	2.004	1.543	1.46	0.944
25182	SCYB10 small inducible cytokine subfamily B (Cys-X-Cys), member 10 | LCP:7 || 249289	2.317	1.072	1.037	0.866	0.448	0.86	0.785	1.003	1.27	1.952	2.204	1.83	1.115	1.482	1.217	1.91	1.55	1.244	1.851	1.984	1.173	1.65	1.354
26643	SCYB11 small inducible cytokine subfamily B (Cys-X-Cys), member 11 | IMAGE:1030351 || 320524	-0.936	-1.111	-0.776		-0.035	-0.553	0.112	-0.07	0.057	2.819	3.731	2.607	0.942	2.049	1.904	1.547	-0.453	1.821	2.798	1.591	0.49	1.707	0.341
27296	SDC4 syndecan 4 (amphiglycan, ryudocan) | IMAGE:339321 || 178064	-0.893	-0.208	-0.393	-0.144	0.078	-0.26	-0.095	-0.817	0.23	3.472	2.184	1.05	0.785	3.532	1.807	1.11	1.07	3.274	2.081	1.224	0.773	3.29	0.844
28564	SDC4 syndecan 4 (amphiglycan, ryudocan) | IMAGE:504763 || 112906	-0.533	0.072	-0.383	0.356	0.228	0.03	0.245	-0.347	0.13	3.912	1.964	1.82	0.925	3.922	2.447	0.72	1.22	3.374	3.031	0.914	1.533	3.35	0.854
26544	SELPLG selectin P ligand | IMAGE:485882 || 184399	1.222	0.257	-0.128	-0.249	0.413	0.355	-0.51	0.448	3.125	1.457	0.849	0.285	2.49	0.637	0.152	0.615	3.725	0.969	0.926	1.059	2.908	1.455	0.689
20376	SERPINB1 serine (or cysteine) proteinase inhibitor, clade B (ovalbumin), member 1 | IMAGE:814870 || 162983	0.779	0.294	-0.001	0.028	0.66	0.532	-0.113	-0.135	0.642	1.034	1.916	1.742	0.777	0.504	0.829	1.732	0.652	0.976	1.903	2.166	0.505	0.732	1.406
501515	SERPINB2 serine (or cysteine) proteinase inhibitor, clade B (ovalbumin), member 2 | IMAGE:70692 || 109746	-1.013	-1.238	-0.463	-0.424	-0.182		-0.485	-0.817	-0.7	1.772	2.704	0.96	0.615	1.882	1.967	0.73	-0.28	2.484	2.441	1.434	-0.057	3.43	0.124
507263	SERPINB9 serine (or cysteine) proteinase inhibitor, clade B (ovalbumin), member 9 | IMAGE:505385 || 103188	-0.141	-0.066	0.099	0.198	0.07	0.242	0.267		0.092	1.684	1.886	1.672	0.407	1.254	1.039	1.232	0.092	1.666	1.473	1.466	0.445	1.852	0.936
509570	SFRP1 secreted frizzled-related protein 1 | IMAGE:82225 || 106060	1.269	0.094	-0.141	0.028	0.44	-0.158	0.017	0.195	4.422	3.164	3.336	2.502	3.667	3.414	2.459	2.212	3.542	2.746	2.853	2.716	3.695	3.022	2.466
21146	SGK serum/glucocorticoid regulated kinase | IMAGE:1288868 || 162638	-0.503	0.402	-0.593	-0.094	0.078	0.07	-0.235	-0.527	1.62	0.542	-0.626	-1.44	2.125	0.952		-0.2	1.88	1.604	-0.069	-0.176	1.913	1.83	-0.036
528587	SGK serum/glucocorticoid regulated kinase | IMAGE:2013515 || 306889	-0.187	-0.322	-0.657	0.092	0.234	-0.164	-0.389	-0.471	1.436	0.448	-0.24	-1.974	2.241	0.948	0.043	-0.694	1.776	1.52	0.047	-0.41		1.646	-0.21
26401	SGK serum/glucocorticoid regulated kinase | IMAGE:248589 || 184386	-0.816	0.209	-0.766	-0.097	0.015	0.057	-0.448	-0.74	1.677	0.499	-0.369	-2.153	1.902	1.039	-0.056	-0.813	1.917	1.491	0.018	-0.289	1.71	1.357	-0.289
502170	SGK serum/glucocorticoid regulated kinase | IMAGE:840776 || 112991	0.109	0.374	-0.141	0.218	0.11	0.282	-0.263		1.302	0.514	-0.264		2.057	0.734	0.359	-0.838	1.492	0.546	0.783	-0.364	2.295	1.852	-0.034
13657	Similar to (Z93785) W09D10.4 | IMAGE:1336819 || 181923	-0.993	-0.558	-0.453	0.726	-0.772	-0.62	-0.125	-0.387	-0.78	0.192	1.244	1.86	-0.205	0.042	0.717	1.99	-0.7	0.834	2.101	2.554	-1.017	1	0.884
24558	Similar to (Z93785) W09D10.4 | IMAGE:1336819 || 181923	2.266	1.361	0.916	0.955	0.617	0.409	-0.046	1.722	1.219	1.231	2.253	2.969	0.394	0.451	2.116	3.779	0.809	0.873	3.01	3.453	0.732	2.019	3.043
28049	SLAM signaling lymphocytic activation molecule | IMAGE:1354667 || 161071	1.226	0.401	1.116	0.675	0.017	-0.461	-0.326	1.822	0.299	-0.349	2.373	2.879		0.961	2.476	1.649	-0.551	0.313	3.1	1.603	0.522	0.079	1.743
17963	SLAM signaling lymphocytic activation molecule | IMAGE:1354667 || 161071	-0.191	0.064	1.039	0.458		-0.478		0.785	-0.708	0.254	1.476		0.167	0.554	2.289	1.762	-0.348	0.056	2.853	1.706	0.305	0.052	1.606
517454	SLAM signaling lymphocytic activation molecule | IMAGE:814251 || 112796		2.41	3.055	1.734	1.096	0.788	0.583	2.891	2.348	0.96	3.322	4.318	0.733	0.79	2.735		1.368	0.552	4.199	3.882	1.351		3.652
28929	SLAM signaling lymphocytic activation molecule | IMAGE:814251 || 112796	-0.726	-0.591	0.224	0.703	0.045	-0.873	-0.418	-0.35	-1.173	-0.661	2.201	2.347	-0.158	-0.841	1.814	1.127	-0.583	0.081	1.988	1.621	-0.29	0.237	0.571
508064	SLC11A2 solute carrier family 11 (proton-coupled divalent metal ion transporters), member 2 | IMAGE:127580 || 106967	1.394	0.239	0.344	0.423	0.135	0.407	0.362	1.01	0.507	0.989	1.791	1.497	0.752	1.179	1.204	1.087	0.167	1.481	1.698	1.561	0.23	1.417	1.821
501547	SLC15A2 solute carrier family 15 (H+/peptide transporter), member 2 | IMAGE:768638 || 100798	-0.025	-0.21	-0.265	0.954	-0.424	-0.292	-0.627	-0.089	0.418	1.23	2.422	3.098	1.213	0.21	1.745	1.668	0.588	1.052	2.749	1.872	0.591		1.812
542262	SLC7A5 solute carrier family 7 (cationic amino acid transporter, y+ system), member 5 | IMAGE:2541203 || 331070	-0.491	-0.076	-0.151	-0.142	0.2	0.092	0.037	-0.585	-0.418	1.904	2.306		0.197	1.624	2.129	1.392	0.132	2.136	2.683	1.676	0.655	1.492	1.146
508416	SLC7A5 solute carrier family 7 (cationic amino acid transporter, y+ system), member 5 | IMAGE:755578 || 109438	-0.416	0.219	-0.176	-0.417	0.025	0.257	-0.058	-0.75	-0.643	1.649	2.001	2.177	-0.078		1.614	0.667	-0.153	1.681	2.098	1.191	0.49	1.427	1.001
1279	SMARCA2 SWI/SNF related, matrix associated, actin dependent regulator of chromatin, subfamily a, member 2 | IMAGE:713272 || 186854	-1.091	-0.086	1.119	0.398	-0.66	-0.568	-0.053	-0.125	-0.048	1.904	2.546	2.392	0.087	2.014	2.629	1.912	-0.048	2.216	2.953	3.026	0.015	2.272	1.796
542459	SNL singed (Drosophila)-like (sea urchin fascin homolog like) | IMAGE:2566856 || 331342	-0.551	-0.076	-0.271	-0.242	0.32	-0.278	0.087	-0.795		1.614	2.726	2.372	0.107	1.414	2.459	2.082	0.222	1.676	2.233	2.246	0.525	1.782	1.856
10917	SNX17 sorting nexin 17 | IMAGE:1283207 || 180956	0.407	0.532	0.757	0.466	0.128	0.35	0.685	0.673		2.342	3.814	2.53	0.675	2.872	3.397	3.24	-0.65	1.844		2.374	-0.177	2.12
503188	SNX9 sorting nexin 9 | IMAGE:142139 || 100650	-0.598	-0.043	-0.048	0.011	0.193	-0.085	0.05	-0.392	-0.255	1.137	1.989	1.345	0.08	1.027	1.722	1.575		1.549	1.616	1.389	0.128	1.595	1.429
529455	SNX9 sorting nexin 9 | IMAGE:811937 || 310340	-0.963	0.452		-0.094	-0.172	-0.41	-0.275	-0.957	-0.35	1.422	2.024	1.71	0.075	1.222	1.907	1.99	0.15	1.844	2.241	2.234	-0.417	1.43	1.644
508218	SOD2 superoxide dismutase 2, mitochondrial | IMAGE:840708 || 102185	-0.078	0.157	-0.108	0.371	0.203	0.095	-0.01	0.148	0.955	2.647	2.749		1.68	2.357	2.382	2.605	1.415	2.309	2.856	2.059	2.118	3.215	2.599
2351	SP100 #nuclear antigen Sp100 OR #Hs.88445 ESTs | IMAGE:712388 || 186254	1.047	0.012	0.517	0.586	0.148	-0.02	-0.315	1.273	0.17	0.532	1.334		1.065	0.762	2.057	2.04	-0.77	0.594	1.971	1.534	-0.127	0.55	1.224
11776	SP100 nuclear antigen Sp100 | IMAGE:1301271 || 183600	-0.356	-0.291		0.493	0.375	0.217	0.122	0.26	-0.533	0.859	2.031		0.722	-0.151	1.604	1.557	-0.113	-0.059	1.978	1.591	0.5	-0.293	0.631
24791	SP100 nuclear antigen Sp100 | IMAGE:1367790 || 161199	0.824	0.309	0.454	0.633	0.225	0.237	0.242	0.49	-0.473	0.749	2.331			0.419	1.814	1.567	-0.143	0.471	2.178	1.471	0.47	0.047	1.301
2102	SP100 nuclear antigen Sp100 | IMAGE:703473 || 186390	-0.598	-0.033	0.442	0.731	0.013	-0.045	0.34	-0.042	-0.185	0.447	0.929	1.735	-0.56	0.087	1.482	1.865	-0.075	0.169	2.286	1.919	-0.042	-0.065	1.609
337	SP140 nuclear body protein Sp140 | IMAGE:685121 || 188036	-0.861	-2.146	-1.751	0.228	-0.81	-1.308		-2.215	-0.758	0.504	0.616	0.312	-0.333	0.034	-1.671	0.962	-0.788	-1.104	0.083	0.216	-1.725	-0.128	-0.174
1158	SP140 nuclear body protein Sp140 | IMAGE:712297 || 186763	1.202	0.107	0.152	0.281	-0.317	-0.105	0.25	0.088	-0.155	1.147	1.699	1.895		0.597	-0.068	1.645	0.075	-0.321	1.286	0.979	0.458	0.275	0.679
520936	SPAG9 sperm associated antigen 9 | IMAGE:33915 || 227069	-0.516	-0.151	-0.586	-0.197	-0.095	0.057	-0.368	-0.32	-0.323	1.609	1.161	0.967	0.222	1.419	1.054	0.997	0.027	1.981	1.308	1.131	0.14	1.747	0.711
13670	SPI1 spleen focus forming virus (SFFV) proviral integration oncogene spi1 | IMAGE:1336894 || 181973	-0.541	0.014	0.189	0.578	-0.28	0.022	0.017	-0.035	1.442	1.984			1.107	2.344	1.189	1.072	1.212	1.886	1.763	1.386	1.225	2.042	1.226
27456	SRM300 RNA binding protein; AT-rich element binding factor | IMAGE:489453 || 161381	1.164	0.219	-0.736	0.233	0.985	0.757	0.742	0.55	0.677	1.879	3.031	2.457	0.582	1.269	1.174	1.707	0.417	0.811	1.468	1.711	0.4	0.257	1.711
29305	SRP9 signal recognition particle 9kD | IMAGE:2417513 || 320555	-0.646	0.579	-0.006	-0.017	-0.335	0.297	0.072	-0.5	0.287	1.069	2.331	1.497	0.182	0.819	1.504	1.527	0.497	1.221	1.948	2.101	-0.25	1.437	1.451
508232	SSA1 Sjogren syndrome antigen A1 (52kD, ribonucleoprotein autoantigen SS-A/Ro) | IMAGE:282956 || 118676	1.108	0.453	0.428	0.297	1.279	1.101	0.466	0.214	1.071	1.863	2.205	1.621	1.016	0.663	1.228	1.381	0.881	0.745	1.882	1.315	0.394	-0.059	1.765
15625	SSI-1 JAK binding protein | IMAGE:1319238 || 178711	-0.966	0.059	-0.516	-0.157	-0.025	-0.113	0.032	-0.78		1.719	3.391	2.657	-0.588	1.029	1.984	2.097	-0.083	1.141	2.258	2.411	-0.47	0.727	1.631
24697	SSI-1 JAK binding protein | IMAGE:1371531 || 178716	-1.341	0.594	-0.161	-0.382	-0.56	-0.248	-0.323	-0.815	-0.688	0.984	2.506	1.962	-0.843	0.454	1.759	1.672	-0.338	0.306	1.663	1.876	-0.905	-0.058	1.146
15628	SSI-1 JAK binding protein | IMAGE:1371531 || 178716	-0.575	-0.13	0.005	0.014	0.406	0.138	0.213	-0.309	-0.312	2.18	3.352		0.043	1.11	2.735	2.118	-0.012	1.092	3.259	2.282	0.341	0.828	1.862
28307	SSI-1 JAK binding protein | IMAGE:430097 || 161338	-0.331	0.444	-0.001	0.378	0.29	0.222	-0.153	0.095		0.764	3.106		0.717	0.214	2.219	3.072	-0.148	0.676	3.233	3.126	0.575	0.472	3.486
501673	SSI-1 JAK binding protein | IMAGE:712668 || 110705	0.427	0.132	-0.023	0.206	0.238	0.15	0.505	-0.347	-0.19	2.052	3.964			1.302	2.527	2.24	-0.17	1.134	3.151	2.084	0.003	0.78	2.104
517162	SSI-3 #STAT induced STAT inhibitor 3 OR #Hs.311405 ESTs | IMAGE:362278 || 105895	-0.608	0.117	-0.758	-0.459	-0.047	-0.385	-0.35	-0.822	2.185		3.659	3.035	2.46	2.627	3.202	3.055	2.795	2.969	3.316	2.979	2.258	3.125	2.399
541958	SSI-3 STAT induced STAT inhibitor 3 | IMAGE:2450237 || 320642	1.299	0.424	-0.101	-0.052	0.46	0.012	-0.083	0.155	3.102	3.054	4.356	2.992	3.247	3.184	3.299	3.142	2.662	3.166	3.693	3.156	2.735	3.152	3.466
24393	STAF50 stimulated trans-acting factor (50 kDa) | IMAGE:1241157 || 177795	-1.203	-1.218	-0.823	-0.054	-0.042	-0.83	-0.345	-0.607	-1.48	-0.158	1.684	1.94	0.145	-0.458	0.947	1.24	-0.56	-0.456	1.271	1.794	-0.497	0.14	0.694
24399	STAT1 signal transducer and activator of transcription 1, 91kD | IMAGE:1272694 || 177700	-0.301	0.194	-0.351	0.668	0.55		0.657	0.345	0.282	1.624	1.966	1.862	0.887	0.794	1.319	1.622	0.102	0.776	1.623	1.666	0.235	0.122	1.596
18360	STAT1 signal transducer and activator of transcription 1, 91kD | IMAGE:1272694 || 177700	0.817	0.572	-0.093	0.646	0.908	0.87	0.695	1.003	0.75	1.262	1.014	1.63	0.705	0.402	0.537	1.62	0.57	0.404	1.221	1.874	0.073	0.23	1.864
18449	STAT1 signal transducer and activator of transcription 1, 91kD | IMAGE:1305420 || 177686	0.479	0.164	-0.411	0.868	0.41	0.512	0.137	0.965	0.332		1.996			0.684	1.629	1.872	-0.008	1.016	2.103	2.186	0.595	0.452	1.506
25151	STAT1 signal transducer and activator of transcription 1, 91kD | IMAGE:1305420 || 177686	0.924	-0.001	-0.756	0.813	0.265	0.507	0.432	0.79	0.327	1.169	2.581	1.857		0.619	1.214	1.507	-0.083	0.721	1.598	2.001	0.35	0.357	2.031
501436	STAT1 signal transducer and activator of transcription 1, 91kD | IMAGE:840691 || 108390	-0.663	-0.348	-0.803	0.586	0.278	0.49	0.305	0.053	-0.2	1.182	2.234	2.08	0.535	0.432	0.757	1.62	-0.27	0.604		2.404	-0.187	0.53	1.534
4309	STAT1 signal transducer and activator of transcription 1, 91kD | LCP:41 || 249371	-0.651	-0.336	-0.731	0.548	-0.1	0.102	0.327	-0.285	-0.308	0.784	2.226	1.922	0.287	0.284	0.739	2.162	-0.238	0.326	1.583	2.646	-0.615	0.542	1.536
19342	STAT1 signal transducer and activator of transcription 1, 91kD | LCP:41 || 249371	-0.328	-0.153	-0.708	0.811	0.413	0.635	0.27	0.558	0.245	1.157	2.479		1.05	0.437	1.232	1.795	-0.105	0.889	1.776	2.339	0.308	0.575	1.489
4169	STAT4 signal transducer and activator of transcription 4 | IMAGE:183407 || 161579	0.737		0.997	0.986	-0.292	0.1		1.583	1.93	2.042	2.564	2.43			2.187	1.91	1.95	2.024		1.784	2.003	1.89	2.174
1537	SUPT3H suppressor of Ty (S.cerevisiae) 3 homolog | IMAGE:683517 || 186775	-1.103	-0.398	-0.473	0.106	-0.522	-0.42		-0.327	0.46	1.132	2.764	2.75	0.385	0.562	1.887	2.09	0.07	0.434	1.671	2.244	0.243	0.01
516962	TAF2N TATA box binding protein (TBP)-associated factor, RNA polymerase II, N, 68kD (RNA-binding protein 56) | IMAGE:1474955 || 108932	1.294	0.129	0.124	-0.167	0.455	0.317	-0.238	0.38	2.217	2.399	1.331	0.587	1.312	2.099	1.234	1.217	2.437	2.491		1.731	1.74	2.747	2.171
26670	TAL2 T-cell acute lymphocytic leukemia 2 | IMAGE:1307938 || 183273	0.057	-0.468	-0.973	-0.774	-0.372			-0.987	1.74	0.732	0.094	-1.19	1.665	0.462	0.097	-0.72	1.85	1.584	-0.139	-0.596	1.453	1.41	-1.236
527947	TANK TRAF family member-associated NFKB activator | IMAGE:128088 || 163516	-0.236		0.174	0.693	0.005	0.027	-0.268	0.15	-0.413	0.929	1.691	1.807	0.242	0.479	1.454	0.657	-0.303	0.971	1.938	0.851	0.35	0.677	0.871
542301	TARBP1 TAR (HIV) RNA-binding protein 1 | IMAGE:2544957 || 330549	-0.741	0.304	0.229	-0.102	-0.44	0.132	0.017	-0.475	-0.308	0.874	2.826	2.172	-0.413	0.334	1.189	1.942	0.082	-0.254	1.273	1.936	-0.545	-0.278	0.906
508698	TARBP1 TAR (HIV) RNA-binding protein 1 | IMAGE:287745 || 112369	-0.491	-0.206	-0.221	0.118	0.24	-0.038	-0.053	0.085	-0.538	1.414	2.616		-0.143	0.274	1.889	1.772	-0.408	0.456	2.283	1.976	0.035	0.142	1.226
20392	TFRC transferrin receptor (p90, CD71) | IMAGE:824051 || 163054	0.284	0.079	-0.066	0.203	0.395	0.267	0.232	0.07	0.187	0.619	2.301		1.102	0.689	2.314	1.657	0.127	0.981	2.578	2.691	0.77	1.197	2.181
28556	TFRC transferrin receptor (p90, CD71) | IMAGE:841703 || 115626	-0.046	0.479	-0.056	0.573	-0.165	-0.123	0.252	-0.09	1.837	0.879	0.621		2.042	0.899	0.304	1.407	1.987	1.561	0.528	1.481	2.01	1.347	2.011
501323	TLH6 alanine-glyoxylate aminotransferase homolog | IMAGE:247117 || 107685	-1.001	-0.476	-0.931		0.36	-0.298	-0.133	-0.795	0.312	1.344	2.636	2.082	0.037	0.454	2.169	1.862		0.696	1.613	1.356	0.215	-0.558	1.386
517424	TM7SF1 transmembrane 7 superfamily member 1 (upregulated in kidney) | IMAGE:826256 || 110366	0.674	0.079	-0.126	-0.267	0.475	0.567	-0.358	0.06	0.607	1.359	2.461	2.167	0.502	1.259	1.934	2.317	0.297	2.231	2.648	2.311	0.26		2.511
12771	TNF tumor necrosis factor (TNF superfamily, member 2) | IMAGE:1317148 || 161473		-0.234	0.651	1.47	0.762	-0.246	0.199	0.507	3.444	2.986	3.788	2.724	3.629	3.456	2.231	2.664	3.864	2.558	3.105	2.288		4.524
28018	TNF tumor necrosis factor (TNF superfamily, member 2) | IMAGE:1317148 || 161473	-0.586	-0.141	-0.036		0.405	0.517	-0.128	0.03	3.597	3.549	3.001	2.157	3.302	3.559	1.984	2.067	3.527	3.441	3.018	1.171	3.44	3.287	1.371
14195	TNF tumor necrosis factor (TNF superfamily, member 2) | IMAGE:1351198 || 180220		-0.214	-0.319	0.07	-0.168	0.144	-0.011	0.137		2.376	1.708	0.764	1.789	2.276	0.521	0.504	2.374	1.388	0.885	0.118	2.017	1.274	0.088
18592	TNF tumor necrosis factor (TNF superfamily, member 2) | IMAGE:1356309 || 161119	-0.088	-0.223	0.432	1.131	0.743	0.305	0.3	0.628	3.945	3.607	3.749		3.99	3.547	2.682	2.475	4.195	3.579	3.126	2.489	4.098	4.365	1.719
24423	TNF tumor necrosis factor (TNF superfamily, member 2) | IMAGE:1356309 || 161119	-0.636	-0.171	0.204	0.743	0.185	0.107	0.172	0.28	3.907	3.989	3.991	1.987	3.222	4.129	2.444	2.207		3.741	3.078	2.281	2.89	4.287	1.651
531563	TNF tumor necrosis factor (TNF superfamily, member 2) | IMAGE:1851134 || 312192	-0.406	-0.321	-0.126	0.423	0.385	-0.063	0.072	-0.22	3.487	3.549	2.721	1.787	3.502	3.269	1.844	1.457	3.807	3.351	1.938	1.471	3.66	3.517	1.131
521210	TNF tumor necrosis factor (TNF superfamily, member 2) | IMAGE:446927 || 222111	1.202	1.307	1.142	1.221	1.323	0.765	0.66	2.038	4.345	4.127	3.839	3.385	3.37	4.027	2.672	3.375	4.285	3.769	4.006	3.559	4.028	4.525	3.479
4118	TNF tumor necrosis factor (TNF superfamily, member 2) | LCP:102 || 249411	-0.698	-0.043	0.002	0.161	0.233	-0.025	0.16	-0.132	3.385	3.527	2.229	1.765		3.537	0.902	1.855	3.405	2.899	2.266	1.859	2.888	3.325	1.699
25238	TNF tumor necrosis factor (TNF superfamily, member 2) | LCP:102 || 249411	-0.238	-0.363	0.102	0.661	0.093	0.245	0.51	-0.392	4.085	4.497	2.679		4.05	4.527	1.242	2.405	3.945	3.359	2.826	2.619	3.638	4.105	1.979
25980	TNFAIP2 tumor necrosis factor, alpha-induced protein 2 | IMAGE:810444 || 107881	0.937	0.112	-0.383	0.596	-0.162	0.1	0.155	0.323	1.06	1.602	2.044	1.65		2.172	1.397	1.65	1.4		1.611	1.184	0.863	1.85	0.864
501286	TNFAIP2 tumor necrosis factor, alpha-induced protein 2 | IMAGE:810444 || 107881	-1.038	-0.393	-0.228	0.441	0.223	-0.095		-0.422	0.845	1.957	2.219	1.675	0.74	1.877	1.362	1.595	1.765	2.299	1.886	1.549	1.218	2.225	1.369
14964	TNFAIP3 tumor necrosis factor, alpha-induced protein 3 | IMAGE:1358255 || 179455	0.827	-0.268	-1.383	-0.414	-0.722	-0.14	-0.845	-0.457		1.652	1.664	0.85	0.945	1.342	0.827	0.46	2.69	1.224	1.791	1.344	1.783	1.53	-0.066
28987	TNFAIP3 tumor necrosis factor, alpha-induced protein 3 | IMAGE:141806 || 163434	-0.596	-0.191	-0.046	0.003	-0.475	0.027	0.082	-0.5	1.617	1.269	1.891	1.087	1.132	1.249	0.844	1.457	1.787	1.061	1.638	1.731	1.03	1.737	1.041
542183	TNFAIP3 tumor necrosis factor, alpha-induced protein 3 | IMAGE:2508563 || 330890	-0.553	-0.888	0.057	-0.004	-0.112	-0.56	-0.175	-0.507	1.72	1.402	1.504	1.22	1.955	1.232	1.247	0.84	1.92	1.174	1.511	1.124	2.113	2.09	0.244
19267	TNFAIP3 tumor necrosis factor, alpha-induced protein 3 | IMAGE:712368 || 161126	-1.026	-0.361	-0.056	-0.267	-0.745	-0.163	-0.308	-1.01	1.947	1.369		1.017	1.462	1.469	0.734	0.947	2.497	1.401	1.558	1.671	1.33	1.767	0.941
500203	TNFAIP3 tumor necrosis factor, alpha-induced protein 3 | IMAGE:770670 || 104010	0.434	-0.211	0.144	0.063	-0.235	-0.073	-0.298	0.18	2.207	1.589	1.871	1.427		1.299	1.254	0.827	2.087	1.251	1.818	1.331	2.58	1.647	1.121
26475	TNFRSF11A tumor necrosis factor receptor superfamily, member 11a, activator of NFKB | IMAGE:346544 || 320430	-0.389	-0.204	-0.009	0.49	0.002	-0.586	0.179		2.364	2.906	3.508	2.964	2.439	3.316	2.461	2.624	2.644	2.088	2.775	2.408	2.377	3.514
15622	TNFRSF5 tumor necrosis factor receptor superfamily, member 5 | IMAGE:1270662 || 178696	-0.133	-0.488	0.337		0.418	0.29	0.665	1.073	0.06	1.802	2.894			1.952	2.237	2.71	0.08	1.834		2.014	0.533	1.85	0.944
27399	TNFRSF5 tumor necrosis factor receptor superfamily, member 5 | IMAGE:446360 || 178334	-0.648	-0.253	0.122	0.761	0.273	0.025	0.33	0.198	-0.125	2.037	3.229	2.125	0.38	2.787	2.182	2.115	0.015	2.199	2.526	1.919	0.038	1.905	1.529
10100	TNFRSF6 tumor necrosis factor receptor superfamily, member 6 | IMAGE:1235120 || 181528	-0.943	-0.148	-0.113	0.466	-0.282	-0.53	0.075	-0.067	-0.06	0.362	2.454	2.05	0.035	-0.058	1.287	1.49	-0.5	0.724	1.651	1.814	-0.367	1.02	1.394
509256	TNFRSF6 tumor necrosis factor receptor superfamily, member 6 | IMAGE:714213 || 117538	-0.173	-0.168	0.537	0.736	0.408	-0.18	0.125	0.493	-0.09	0.242	2.724		0.565		1.897	1.95	-0.17	0.074	2.761	2.574	0.593	1.21	1.334
25187	TNFSF6 tumor necrosis factor (ligand) superfamily, member 6 | LCP:38 || 249350	0.662	0.837	1.212	0.661		0.035	0.38	1.098	-0.015	1.167	2.789	2.805	0.25	0.117	1.682	1.655	0.245	-0.421	2.236	1.459	0.478	0.355	1.329
18415	TRAF1 TNF receptor-associated factor 1 | IMAGE:1289693 || 177904	-0.791	0.184	0.079	0.368	-0.37		0.207	-0.085	-0.118	1.324	1.066	1.372	-0.263	1.374	1.239	1.292	0.232	1.606	1.743	1.366	-0.445	1.612	0.976
26357	TRAF1 TNF receptor-associated factor 1 | IMAGE:152844 || 161587	1.282			0.891	0.373	0.205	0.47	0.968		2.177	3.229	2.855		2.517	2.602	2.125	0.235	2.369	3.056	1.449	0.548	2.435	1.929
500799	TRAF1 TNF receptor-associated factor 1 | IMAGE:155583 || 105038		0.127	0.102	0.081	-0.247	-0.125	-0.11	-0.672	-0.325	2.137	2.479	1.345	-0.59	2.007	1.252	1.505	0.115	2.079	1.956	1.409	-0.372	1.605	0.969
23196	TRAF1 TNF receptor-associated factor 1 | IMAGE:2116372 || 191756		1.214	1.049	0.348	0.76	0.542	0.327	1.025	0.792		2.806	2.532	-0.113	2.444	1.849		1.112	2.086	2.853	2.326	0.535	3.332	2.206
542078	TRG@ T cell receptor gamma locus | IMAGE:2490680 || 330504	1.822	0.817	1.352	1.191	0.513	-0.155	0.41	1.848	1.085	-0.153	1.679	0.835	0.16	0.357		1.505	-0.015	-0.031	1.056	0.969	0.308	0.775	1.109
15631	TRIP10 thyroid hormone receptor interactor 10 | IMAGE:1131287 || 178721	-1.118	0.067	-0.408	-0.569	-0.047	-0.365	-0.06	-1.032	-0.455	1.497	2.019	0.965	-0.27	1.537	1.742	0.965	0.215	1.759	1.766	1.289	-0.482	1.445	0.949
24699	TRIP10 thyroid hormone receptor interactor 10 | IMAGE:1131287 || 178721	-0.958	-0.023	-0.188	-0.389	0.273	-0.335	0.15	-0.492	-0.075	1.357	1.609	0.875	-0.09	1.497	1.792	0.835	-0.055	1.789	1.786	0.809	0.148	1.325	1.009
528721	TSSC3 tumor suppressing subtransferable candidate 3 | IMAGE:2062341 || 307110	0.259	-0.176	0.049		0.37	0.122	0.287	-0.045	0.852	1.754	1.606	0.412		1.284	1.179	-0.058	1.242	2.026	1.693	0.236	1.435	1.462	0.196
18498	TXN thioredoxin | IMAGE:1335582 || 177855	1.382	0.167	-0.018	-0.199	0.033		0.06	0.168	0.575	0.547	1.939	1.525	0.63	1.057	1.272	1.335	-0.095		1.336	1.689	0.348	0.745	1.679
500792	TYMSTR G protein-coupled receptor | IMAGE:196115 || 100471		1.515	1.55	1.779	0.681	0.423	0.788	1.916		-0.385	1.697		0.148	0.695	1.22		0.583	-0.283	1.484	1.607	0.936	0.623	1.837
542482	UBE2L6 ubiquitin-conjugating enzyme E2L 6 | IMAGE:2568695 || 330659	-0.256	0.109	-0.236	0.443	0.355	0.417	0.652	0.06	0.177		2.471		0.662	0.799	1.384	1.967	-0.193	0.591	1.908	1.841	0.05	0.127	1.581
29330	UNG uracil-DNA glycosylase | IMAGE:2507005 || 320695	-0.523	0.032	-0.553	-0.154	-0.182	0	-0.075	-0.437	-0.15	1.072	1.884	1.77	0.215	0.982	1.567	1.44	0.08	1.614	1.801	1.774	0.053	1.45	1.534
11052	Unknown UG Hs.142484 ESTs | IMAGE:1284531 || 180317		1.033	1.298	1.277	-0.461	-0.259	-0.244		0.791	1.753	1.955	2.191	0.406	2.003	1.758		0.781	1.315	2.702	2.335	0.534	2.861	2.195
23597	Unknown UG Hs.188215 EST | IMAGE:2120728 || 192216	0.847	0.572	1.057		0.478	-0.47	0.845	0.443	-0.8	0.702	1.624	1.13	1.605	-0.648	0.827	0.51	-0.1	-0.026	1.831	1.004	0.743	0.91
23767	Unknown UG Hs.190892 EST | IMAGE:2134053 || 192117	-1.123	-0.398	-0.263	-0.164	-0.742	-0.26	-0.475	-0.857	1.73	1.342	2.174	1.28	1.765	1.212	1.317	1.08	1.81	1.574	1.661	1.614	1.303	1.35	0.824
21574	Unknown UG Hs.194047 ESTs | IMAGE:1358077 || 162044		-0.201	2.234	0.583	-0.175	0.077	0.942	1.8	-0.043	-0.201	1.181	-0.613	-0.918	0.419	1.714	0.967	-0.313	0.671	0.348	0.491	0.49	0.957
20857	Unknown UG Hs.207289 EST | IMAGE:825047 || 161238	-1.611	-0.516	-0.391	0.148	-0.15	-0.468	-0.023	-0.505	-0.708	1.064	1.186	2.242	-0.773	0.144	0.729	1.702	-0.868	0.346	0.873	1.776	-0.585	0.142	0.916
9766	Unknown | IMAGE:1184446 || 184310	0.222	-0.483	1.352	1.141	0.243	0.115	-0.08	1.958		-0.193	0.699		0.77		1.802	1.965	-0.435	-0.251	1.266	1.749		0.895	0.149
9834	Unknown | IMAGE:1185047 || 181596	1.719	1.204	1.349	0.948	0.8	0.752	0.507	2.175	1.812		-0.504	0.092	0.517	-0.546	-0.711	0.712	1.012	-0.424	-0.407	0.296	0.495	0.382	1.046
24378	Unknown | IMAGE:1241371 || 178663	1.223	0.908	0.533	0.612	1.154	0.556	-0.079	1.129	1.556	1.438	2.22	2.556	0.801	0.648	1.363	3.066	0.706	1.23	2.157	1.73	0.199	1.366	3.64
12790	Unknown | IMAGE:1317294 || 182656	0.647	0.062	-0.003	0.696	0.568	0.85	0.815	0.293	0.44	1.292	1.904	1.94	1.585	0.982	0.997	1.31	0.38	0.814	1.721	1.164	0.993	0.35	0.874
13284	Unknown | IMAGE:1320002 || 182326	1.296	0.631	-0.344	-0.255	0.547	0.419	-0.026	0.312	0.349	1.231	1.643	1.649	0.334	0.351	0.356	1.849	1.089	0.503	0.93	2.613	0.162	1.269	1.613
25025	Unknown | IMAGE:1320002 || 182326	0.859	0.084	-0.521	0.388	0.22	0.282	0.537	0.365	0.482	1.204	2.406	2.442	0.897	1.014	0.969	1.282	0.182	0.976		1.866	0.515	0.712	1.516
20037	Unknown | IMAGE:1671518 || 177542	-0.211	0.014	-0.021	0.348	0.23	0.092	0.107	0.065	-0.178	1.134	1.876	1.592	0.437	1.024	1.599	1.882	-0.608	1.356	2.113	1.596	-0.135	1.362	1.506
24107	Unknown | IMAGE:1967950 || 190784	0.432	0.537	0.062	0.211	0.103	0.105	0.11	0.038	2.095	2.677	1.989	2.215		1.847	1.672	1.575	3.025	1.929	2.416	1.199	2.968	2.415	1.579
23540	Unknown | IMAGE:2001300 || 191573	-1.676	-2.051	-1.126	0.303	-0.505	-0.713	-0.178	-1.94	0.127	0.469	-0.309	1.217	-0.638	-0.021	-1.476	0.237	0.647	0.721	0.628	0.271	0.39	0.137	0.251
22355	Unknown | IMAGE:2021958 || 188489	-0.071		0.949	1.088	0.62	0.232	0.287	1.385	0.142	0.364	1.856	1.992	-0.013	-0.416	1.249	1.422	0.392	-0.174	1.953	0.706	0.475	-0.208	1.206
24007	Unknown | IMAGE:2043960 || 191753	-0.706	-1.011	-0.526	1.113	-0.395	-0.713	0.442	-0.8	-0.023	1.059	2.621	2.787	0.552	1.119	0.794	2.317	1.167	1.971	2.298	2.281	0.19	2.187	1.211
22487	Unknown | IMAGE:2072531 || 190875	0.807	0.322	-0.183	-0.274	0.268	-0.18	0.295	-0.537	0.17	2.742	2.654			2.172	1.927	1.99	0.07	1.744	2.531	1.774	0.053	1.21	2.384
23069	Unknown | IMAGE:2109054 || 191141	0.687	0.132	0.007	0.126	-0.412	-0.57	-0.295	0.273	1.7	0.122	0.564	0.58	1.705	0.482		0.31	1.62	0.184	0.691	-0.226	1.983	-0.2	-0.506
23146	Unknown | IMAGE:2109654 || 192089	-0.596	-0.121	-0.366	-0.357	0.375	0.017	-0.168	-0.4	-0.633	1.509	2.101	3.587	0.262	1.539	3.024	2.847	-0.043	1.821	3.648	2.911	0.65	1.807	3.091
23166	Unknown | IMAGE:2109826 || 191705	2.011	0.926	0.441	1.18	-0.188	0.234	-0.251	1.047		2.046	1.998	3.614	-0.041	1.326	2.081	3.744	0.774	0.318	2.665	3.078	0.307	1.344	2.528
23723	Unknown | IMAGE:2133362 || 190788	0.179	0.384	0.899	1.428	0.4	0.262	0.277	1.415			2.696	3.262	-0.493	-0.266	1.869	1.422	-0.268	0.136	2.963	1.556	0.095	0.232	1.776
23874	Unknown | IMAGE:2174913 || 191332	0.714	0.699	0.564	0.453	0.965	0.687	0.172	1.16	0.837	1.349	2.171	2.227	0.302	-0.021	0.844	2.107	1.007	0.121	1.928	2.321	0.32	0.587	1.951
1068	Unknown | IMAGE:711437 || 187157	1.511	0.746	1.161	1.07	-0.268	-0.226	-0.251	1.727	0.294	-0.184	1.398	1.394	0.029	-0.444	1.101	2.504	0.534	-0.702		1.868	-0.023	0.334	0.738
2297	Unknown | IMAGE:711853 || 186416	1.179	-0.216	0.139	0.498	0.07	0.382	0.427	0.625	1.092	2.694	3.066			2.484	1.929	1.092	0.772	1.896	2.543	0.776	1.355	2.262	0.756
3033	Unknown | IMAGE:825072 || 185639	-0.808	-0.063	-0.348	-0.029	0.133	-0.325	-0.03	-0.632	0.615	1.717	1.789		1.01	1.717	1.672	0.825	1.155	1.749	1.526	0.759	1.158	1.785	0.429
3149	Unknown | IMAGE:825849 || 185720	-0.516	0.219	-0.266	0.423	0.215		-0.098	-0.1		0.749	1.671	1.657	0.122	-0.191	1.074	0.897	0.057	-0.019	1.768	0.831	0.42	-0.403	1.011
21725	Unknown | LCP:7466 || 188304	0.084	0.359	-0.496	0.283	-0.345	-0.113		-0.33		0.039	0.491	2.327	0.312	0.489	1.184	1.627	-0.083	0.051	1.888	1.911	0.36	-0.123	1.801
24521	Unknown; Clone=1319315 | IMAGE:1319315 || 182511	1.13	0.875		1.649	0.761	-0.077	-0.062	2.266		-0.105	1.247	1.173		0.195	1.59	1.153	-0.277	-0.253	1.214	0.427	0.316	-0.627	0.267
520091	USP18 ubiquitin specific protease 18 | IMAGE:745083 || 222865	-0.891	-0.246	-0.451	-0.602	-0.04	-0.538	-0.153	-0.935		2.934	4.066	3.382	0.147	1.124	3.139	2.892	-0.428	1.276	3.273	2.866		0.432	1.476
29341	VGF VGF nerve growth factor inducible | IMAGE:2545570 || 320578	-0.126	0.699	0.224	0.093	-0.175	0.377	0.242	-0.56	0.087	0.919	1.851	1.527	0.342	0.709	1.434	1.417	0.187	0.971	2.128	1.831	-0.07	1.347	1.471
24417	VIM vimentin | IMAGE:1341070 || 177957	-0.747	-0.212	-0.207	0.352	0.094	-0.184	-0.029	0.209	-0.434	1.378	1.45	1.346	0.101	0.868	1.603	1.036	0.086	1.81	1.527	1.6	0.339	1.166	1.11
29167	WARS tryptophanyl-tRNA synthetase | IMAGE:1647972 || 320701	-1.113	-0.028	-1.413	-0.004	0.168	0.05		-0.827	-0.46	1.612	2.694	2.07	-0.155	0.842	0.837	1.31	-0.2		1.201	1.434	-0.467	-0.28	0.734
508206	WARS tryptophanyl-tRNA synthetase | IMAGE:855786 || 115701	0.457	0.262	-0.663	0.876	0.718	0.76	0.445	0.283	0.2		2.864		1.175	1.582	1.477	1.47		1.594	2.111	1.684	0.673	0.47	1.244
27576	WT1 Wilms tumor 1 | IMAGE:594782 || 121081	1.222	0.057	-0.038	-0.509	0.313	0.275	-0.44	0.018	2.235	2.797	3.089	3.235	1.88	2.077	2.622	3.425	2.305	2.659	3.506	3.999	1.898	3.645	3.769
26993	ZFP36 zinc finger protein homologous to Zfp-36 in mouse | IMAGE:135880 || 177990	0.544	-0.261	-0.346	0.243	-0.035	0.137	-0.148	0.3	3.037	1.369	1.551	0.807		1.379	0.954	0.197	2.687	1.931	1.328	0.491	3.02	0.967	0.401
26554	ZFP36 zinc finger protein homologous to Zfp-36 in mouse | IMAGE:486668 || 184429	-0.453	-0.418	-0.633	0.156	-0.222	-0.11	-0.315	-0.197	2.31	1.292	1.004		2.725	0.972	0.977	-0.03	2.73	1.204	1.311	0.164	3.093	0.65	0.174
27734	ZFP36 zinc finger protein homologous to Zfp-36 in mouse | IMAGE:727266 || 320712	-0.898	-0.393	-0.558	0.091	-0.257	-0.215	-0.25	-0.432	2.255	1.167		0.465	2.38	0.947	0.702	0.205	3.105	1.499	0.616	0.539	2.758	0.885	0.179
