# Supplementary material for: Modulation of the Host Interferon Response and ISGylation Pathway by B. pertussis Filamentous Hemagglutinin
Source: PLoS One. 2011 Nov 30;6(11):e27535. doi: 10.1371/journal.pone.0027535 (PMC3227562; doi:10.1371/journal.pone.0027535)
Supplement: Table S2 — FHA-repressed elements. The 418 elements whose expression was repressed by at least 3-fold in FHA-treated compared to untreated cells are represented, together with their expression values. (XLS) [file pone.0027535.s003.xls]

## Sheet: Dieterich_Supplementary Table 2
LUID	NAME	Mock1 - 0.5hr	Mock1 - 2hr	Mock1 - 4hr	Mock1 - 6hr	Mock2 - 0.5hr	Mock2 - 2hr	Mock2 - 4hr	Mock2 - 6hr	FHA1 - 0.5hr	FHA1 - 2hr	FHA1 - 4hr	FHA1 - 6hr	FHA2 - 0.5hr	FHA2 - 2hr	FHA 2 - 4hr	FHA2 - 6hr	FHA3 - 0.5hr	FHA3 - 2hr	FHA3 - 4hr	FHA3 - 6hr	FHA4 - 0.5hr	FHA4 - 2hr	FHA4 - 6hr
500406	A protein "A" | IMAGE:754031 || 107979	-0.626	-0.731	-1.046	-0.707	0.395	-0.683	-0.518	-0.98	-0.483	-2.071	-3.459	-4.093	0.322		-2.176	-3.663	-0.013	-1.679	-3.952	-3.439	0.4	-1.633
27781	ABCC1 ATP-binding cassette, sub-family C (CFTR/MRP), member 1 | IMAGE:768412 || 178118	-0.863	-0.818	-1.293	-0.464	-0.382	-0.43	-0.715	-1.157	-0.51	-2.028	-2.886	-2.81	-0.405	-2.558	-3.023	-2.77	-0.39	-2.376	-2.819	-2.446		-1.8	-2.756
508493	ABCC3 ATP-binding cassette, sub-family C (CFTR/MRP), member 3 | IMAGE:781139 || 117813	-0.294	-0.369	-0.744	-0.435	0.127	0.019	-0.276	-0.728	-0.121	-0.269	-1.477		0.074		-0.874	-1.671	0.079	-0.147	-1.61	-1.827	0.252	-0.511	-0.987
500435	ABCC5 ATP-binding cassette, sub-family C (CFTR/MRP), member 5 | IMAGE:292212 || 103118	-0.941	-0.376	-0.611	0.058	0.18	-0.058	-0.043	-0.175	-0.378	-0.656	-2.564	-1.798	0.067	-0.596	-1.221	-1.538	-0.188	-0.614	-1.857	-1.414	0.085	-0.978	-1.254
501339	ACP5 acid phosphatase 5, tartrate resistant | IMAGE:127821 || 114074	-0.618	0.377	0.512	1.131	0.133	-0.145	0.71	0.288	-0.585		-2.501	-1.775	-0.8	-1.453	-1.468	-0.965	0.365	-0.611	-1.174	-1.391	-0.432	-0.575	-1.601
25977	ACP5 acid phosphatase 5, tartrate resistant | IMAGE:127821 || 114074	-0.573	-0.148	-0.303	0.416	0.348	-0.27	0.205	-0.167	-0.65	-2.228	-1.156	-1.41	0.035	-2.308	-0.753	-1.38	-0.17	-0.416	-1.139	-1.566	-0.097	-2.32	-1.516
541534	ALDH3A2 aldehyde dehydrogenase 3 family, member A2 | IMAGE:767804 || 320702	-1.241	-0.516	-0.691	-0.182	0.11	-0.178	-0.003	-0.405	-0.568	-0.506	-1.934	-1.638	-0.203	-0.626	-1.031	-1.288	-0.308	-0.254	-1.817	-1.184	0.055	-0.968	-0.994
22254	ALOX5 arachidonate 5-lipoxygenase | IMAGE:2020917 || 188480	1.229		0.579	0.428	-0.04	0.132	0.447	0.645	-0.248	-0.786	-1.444	-1.938		-0.546	-1.201	-1.468	0.442	-1.264	-0.817	-2.144	-0.095	-1.198	-2.024
3501	ALOX5 arachidonate 5-lipoxygenase | IMAGE:686021 || 185244	-0.508	-0.043	0.152	0.681	0.373	0.115	0.77	0.378	-0.155	-1.013	-0.991	-1.805	-0.16			-1.565	0.065	-0.651	-1.284	-1.921	0.118	-0.455	-1.851
19300	ALOX5 arachidonate 5-lipoxygenase | IMAGE:826541 || 160913	0.237	-0.618	-0.343	0.086	0.188	-0.39	-0.385	-0.017	-0.42	-0.958	-1.516	-1.91	0.155		-1.633	-1.65	-0.11	-0.456	-1.459	-1.676	-0.237	-0.77
516804	AMPD2 adenosine monophosphate deaminase 2 (isoform L) | IMAGE:811013 || 119320	-0.546	-0.261	-0.476		0.145	-0.453	-0.228	-0.67	-0.473	-1.101	-2.559	-2.453	-0.078	-1.241	-1.036	-1.803	-0.003	-1.109	-1.492	-1.879	0.09	-1.163	-1.279
510382	ANG angiogenin, ribonuclease, RNase A family, 5 | IMAGE:461761 || 113576	-0.308	-0.393	-0.668	-1.139	-0.007	-0.435	-0.57	-0.942	-0.095	-0.773	-1.851	-2.215	-0.01	-0.833	-1.948	-1.855	-0.185	-1.251	-2.594	-2.291	0.008	-0.845	-1.841
25155	AP1S2 adaptor-related protein complex 1, sigma 2 subunit | IMAGE:1186062 || 161008	-0.998	-0.983		0.571	0.213	-1.025	-0.09	0.028	-1.145	-1.593	-1.161	-1.775	-0.15	-1.303	-0.988	-1.455	-0.095	-1.121	-1.084	-1.071	0.138	-0.035	-2.101
503051	AQP3 aquaporin 3 | IMAGE:196005 || 120491	-0.691	-0.396	0.199	0.528	0.27	-0.348	0.077	-0.225	-0.518	-0.506	-2.004	-2.148	-0.313	-0.626	-1.061	-1.688	-0.108	-0.514	-2.127	-1.704	0.315	-0.098	-1.574
542263	AQP3 aquaporin 3 | IMAGE:2541366 || 330360	0.719	0.184	0.269	0.858	0.13	-0.058	0.007	0.455		-0.376	-2.474	-3.058	0.197	-0.246	-1.761	-2.078	-0.058	-0.974	-1.657		0.665	-0.328	-1.844
28633	ARHGDIB Rho GDP dissociation inhibitor (GDI) beta | IMAGE:841332 || 117142	-1.088	-0.593	-0.618	-0.219	-0.387	-0.445	-0.26	-1.242	-0.405	-0.383	-1.681	-2.525	-0.59	-0.543	-1.478	-1.515	0.065	-0.311	-1.444	-1.291	-0.512	-0.745	-1.701
26116	ARHGEF10 Rho guanine nucleotide exchange factor (GEF) 10 | IMAGE:284022 || 110081	-0.072	-0.147	-0.162	-0.033	0.349	0.321	0.036	-0.366	-0.329	0.323	-1.905		0.196		-0.712		0.201	0.025	-0.768	-1.845	0.804	-0.489	-2.195
503441	ARNT aryl hydrocarbon receptor nuclear translocator | IMAGE:129563 || 114218	-0.688	-0.823	-0.808	-0.339	-0.307		-0.77	-0.592	-0.775	-1.123	-1.761	-1.455	-0.41		-0.968	-1.635	-0.615	-0.841	-1.724	-1.011	-0.432	-1.125	-1.211
24299	ARPC2 actin related protein 2/3 complex, subunit 2 (34 kD) | IMAGE:1334980 || 182347	0.319	0.014	-0.671	-0.432	-0.31	-0.468	-0.303	-0.565	-0.438	-0.736	-2.504	-2.928	-0.173	-0.916	-1.651	-2.458	0.002	-0.994	-1.737	-2.224	-0.035	-1.348	-2.574
516807	ARSD arylsulfatase D | IMAGE:549139 || 118855	-1.671	0.074		-0.672	-0.39	-0.378	-0.603	-1.955	-0.218	-0.176		-1.838	-0.953		-0.721	-1.338	-0.068	-0.984		-0.464	-0.515	-1.158
501292	ASGR1 asialoglycoprotein receptor 1 | IMAGE:204541 || 112536	-0.938	-0.513	-0.438	-0.229	0.193	-0.035		-0.442	-0.455	-1.013	-2.281	-3.045	-0.1	-1.193	-2.018	-2.535	0.285	-1.211	-3.114	-2.421	0.058	-1.405	-2.461
509248	ASGR2 asialoglycoprotein receptor 2 | IMAGE:206795 || 105700	-1.688	-0.483	-1.118	-0.389	0.103	-0.285	-0.03	-0.902	-0.845	-0.693	-2.171	-3.325	-0.35	-0.823	-1.778	-3.345	-0.325	-0.451	-2.524	-2.651	-0.182	-1.115	-2.931
531932	ASPH aspartate beta-hydroxylase | IMAGE:2310241 || 319329	1.057	0.532	-0.273	-0.104	0.238	0.31	0.335	0.283	-0.67	-3.068	-2.616	-4.75	-0.615	-2.948	-2.853	-3.87	0.08	-2.686	-2.779	-3.376	-0.027	-2.57	-3.536
541851	B7 B7 protein | IMAGE:2405465 || 330629	-0.968	-0.073	-0.488	-0.459	-0.357	-0.295	-0.3	-0.952	-0.335	-0.663	-2.311	-1.775	-0.5	-0.733	-1.248	-1.305	0.285	-0.751	-1.074	-0.741		-0.775	-1.601
509596	BAZ2B bromodomain adjacent to zinc finger domain, 2B | IMAGE:62114 || 116547	-1.408	-0.873	-0.918	-0.239	-0.437	-0.935	-0.42	-1.162	-0.495	-0.603	-2.121	-1.945	-0.37	-0.713	-1.428	-1.605	-0.645	-0.921	-1.064	-0.631	-0.402	0.275	-1.271
26411	BCKDK branched chain alpha-ketoacid dehydrogenase kinase | IMAGE:264560 || 320198	-0.073	0.482	-0.183	0.196	0.188	0.26	0.075	-0.397	-0.05	0.032	-1.556	-2.2	-0.105	-0.788	-0.953	-2.25	0.02	-0.366	-0.969	-2.426	0.663	-0.82	-2.386
25978	BGN biglycan | IMAGE:144786 || 111282	0.267	-0.608	0.397	-1.484	0.068	-0.41	-0.515	0.543	-0.57	-0.928	-2.216		0.425		-1.993		-0.23	-0.606	-0.929	-1.186	0.053	-0.21	-1.876
517121	BLVRB biliverdin reductase B (flavin reductase (NADPH)) | IMAGE:1420370 || 108797	-0.958	-0.203	0.102	-0.199		-0.705	0.43	0.018	-0.975	-0.723	-1.321	-2.735	0.14	-0.813	-1.698	-2.315	0.225	-0.401	-1.764	-2.161	0.048	-0.305	-2.241
541923	BMP7 bone morphogenetic protein 7 (osteogenic protein 1) | IMAGE:2440877 || 330579	-1.636	0.429	-0.546	-1.007	-0.225	-0.273	-0.458	-1.44	-0.863	0.099	-0.979	-2.113	-0.608	-0.451	-0.726	-1.623	0.217	-0.799	-1.572	-0.909	-0.63	-0.903	-0.729
26380	BNIP3L BCL2/adenovirus E1B 19kD-interacting protein 3-like | IMAGE:196582 || 320602	0.009	-0.166	-0.621	-0.132	0.32	0.072	-0.243	-0.395	-0.388	-0.006	-1.634		0.457	-0.386	-1.071	-1.598	-0.078	-0.054	-0.567	-1.714	0.605	-0.348	-1.654
18332	BRF2 butyrate response factor 2 (EGF-response factor 2) | IMAGE:1269230 || 177929	-1.233	-0.618	-0.663	0.126	-0.432	-0.17	-0.385	-0.347	-0.5	-2.138		-2.1	-0.615	-1.688	-1.883	-1.73	-0.32	-1.256	-2.009	-1.486	-0.187	-0.89	-1.476
26473	BRF2 butyrate response factor 2 (EGF-response factor 2) | IMAGE:346099 || 184373	-1.641	-0.846	-1.071	-0.182	-1.04	-0.398	-1.013	-0.945	-0.578	-2.706	-3.844	-3.098	-1.073	-2.306	-2.511	-2.228	-0.448	-1.794	-2.687	-1.614	-0.945	-1.468	-2.024
26541	BRF2 butyrate response factor 2 (EGF-response factor 2) | IMAGE:485770 || 184402		-0.865	-0.68	0.209	-0.289	-0.237	-0.592	-0.334	-0.627	-2.445	-3.513	-2.477	-0.512	-2.005	-2.09	-2.007	-0.357	-1.413	-2.376	-1.653	0.116	-0.877	-1.623
515607	C1ORF13 hypothetical protein similar to swine acylneuraminate lyase | IMAGE:666159 || 102300	-0.658	-0.793	-0.698	-0.059	-0.477	-0.535	-0.36	-0.582	-0.825		-1.441	-1.735	-0.01		-1.768	-1.065	-0.525	-0.701	-1.694	-0.941	-0.652	-0.675	-1.161
511454	CA10 carbonic anhydrase X | IMAGE:52315 || 102112	0.617	0.242	0.507	-0.344	-0.452	-0.42	-0.315	0.243	-0.24	-1.998	-1.756			-1.188	-1.513	-2.17	-0.25	-1.116	-1.999	-1.926	-0.577	-1.52	-1.786
18608	CAMK1 calcium/calmodulin-dependent protein kinase I | IMAGE:1357636 || 161165	-1.268	-0.073	-0.668	-0.419	0.073	-0.575	-0.22	-1.052	-0.735	-1.513	-4.131	-4.475	-0.07	-1.583	-3.228	-3.385	-0.035	-1.311	-3.724	-3.581	-0.332	-1.805	-3.161
24789	CAMK1 calcium/calmodulin-dependent protein kinase I | IMAGE:1357636 || 161165	-0.386	-0.111	-0.356	-0.237	0.395	-0.263	0.002	-0.63	-0.383	-1.571	-3.739	-4.463	0.262	-1.641	-2.886	-3.273	0.067	-1.039	-3.712	-3.449	0.24	-1.373	-3.089
542162	CAMK1 calcium/calmodulin-dependent protein kinase I | IMAGE:2505310 || 331301	0.827	0.072	-1.023			-0.44	-0.375	-0.627	-0.96	-1.768	-3.236	-4.96	-0.585	-2.068	-3.413	-3.53	0.64	-1.296	-3.589	-2.966	0.023	-1.58	-3.596
502484	CAMK1 calcium/calmodulin-dependent protein kinase I | IMAGE:52629 || 116766		0.092	-1.423	-1.084	-0.072	-0.61	-0.305	-1.337	-1.14	-2.358	-3.426	-4.67	-0.805	-2.408	-3.683	-3.57		-2.046	-3.739	-3.136	0.013	-1.59	-3.786
501907	CAMK1 calcium/calmodulin-dependent protein kinase I | IMAGE:52629 || 116766	-0.259	0.416	-0.469	0.15	0.132		-0.441	-0.393		-1.084	-3.062		-0.071		-2.469	-3.486	-0.176	-1.302	-2.485	-3.162	0.017	-1.716	-2.932
19379	CCND2 cyclin D2 | IMAGE:359412 || 161190	-0.528	-0.093	-0.958	-0.549	-0.017	-0.595	-0.58	-1.222	-0.795		-2.001	-1.265	0.2	-1.263	-1.068	-1.955	-0.445	-0.561	-0.584	-0.901	0.308	-0.435	-2.131
501274	CCR2 chemokine (C-C motif) receptor 2 | IMAGE:204539 || 113889	-0.103	-1.078	-0.543	-0.024	0.088	-0.56	-0.295	-1.087	-0.58	-3.418	-2.756		0.135		-2.293	-2.47	-1.06	-2.876	-2.599	-2.876	-0.527	-3.64	-2.446
600873	CD14 CD14 antigen | IMAGE:159946 || 163322	-0.396	-0.611	0.534	0.273	0.035	-1.113	0.452	-0.29	-0.533	-1.591	-2.599	-1.523	-0.258	-1.921	-1.456	-0.603	0.467	-0.889	-1.332	-1.059	-0.08	-0.253	-0.819
509217	CD1C CD1C antigen, c polypeptide | IMAGE:428103 || 112599	-1.168	-0.723	-0.478	1.311	-0.197	-0.245	0.13	-0.392	-0.645	-0.943	-1.571	-2.375	-0.42	-0.643	-1.628	-1.215	-0.075	-0.891	-1.274	-1.481	-0.252	-0.805	-1.621
28054	CD33 CD33 antigen (gp67) | IMAGE:1359603 || 249349	0.402	-0.103	-0.498	0.671	0.503	0.035	0.21	0.328	0.005	-1.113	-2.211	-1.235	0.93	-1.643	-2.108	-1.405	-0.015	-1.371	-1.804	-1.481	0.538	-1.865	-0.951
4138	CD36 CD36 antigen (collagen type I receptor, thrombospondin receptor) | IMAGE:141953 || 184527	-0.378	-0.883	0.232		-0.567	-0.415	-0.77	0.368	-0.935	-1.423	-2.781	-2.655	0.17	-0.513	-1.518	-0.855	-0.615	-0.591	-0.594	-1.471	0.208	-0.825	-2.271
28537	CD36 CD36 antigen (collagen type I receptor, thrombospondin receptor) | IMAGE:243816 || 117061	-1.234	-1.489	-1.484	0.325	-1.433	-1.521	-0.226	-0.758		-2.409	-2.567	-2.011	-0.576	-1.729		-1.581	-0.991	-0.967	-2.42	-0.887			-2.237
23996	CD3G CD3G antigen, gamma polypeptide (TiT3 complex) | IMAGE:1967798 || 191895	-1.636	-1.321	-0.476	0.013	-0.245	-1.163	-0.338	-0.56	-1.103	-1.351	-1.789	-1.863	-1.018	-0.981	-1.636	-1.323	-0.723	-0.709	-1.502	-1.079	-0.25	-0.303	-1.679
29093	CD4 CD4 antigen (p55) | IMAGE:43115 || 320575	0.438	0.323	-0.182	0.057	-0.221	-0.189	-0.034	-0.486	-0.979	-0.247	-0.335	-1.299	-0.914	-0.177	-1.132	-1.739	-0.209	-0.675	-0.488	-1.675	-1.966	-0.399	-1.665
500080	CD5 CD5 antigen (p56-62) | IMAGE:742143 || 103792	-0.771	-0.776		0.058	-0.2	-0.398	0.097	-0.595	-0.638	-0.476	-2.944	-2.358	-0.383	-0.396	-1.771	-1.038	-0.138	-0.714	-1.867	-1.624	-0.345	-0.228	-1.564
4311	CD5 CD5 antigen (p56-62) | LCP:43 || 192404	-1.306	-0.621	-0.056	0.013	-0.155	-0.143	0.232	-0.37	-0.553	-0.461	-1.899	-2.183	-0.148	-0.271	-1.476	-1.433	-0.603	-0.399	-1.792	-1.259	0.14	-0.143	-1.619
18283	CD79B CD79B antigen (immunoglobulin-associated beta) | IMAGE:1240750 || 177750	-0.916	-0.241	-0.246	0.523	-0.155		0.332	-0.7	-0.393	-1.811	-2.969	-2.903	-0.818	-1.421	-1.896	-0.903	0.447	-0.519	-1.442	-1.229	-0.39	-0.063	-1.569
15720	CD79B CD79B antigen (immunoglobulin-associated beta) | IMAGE:1241490 || 161458	1.197	0.042	0.377	0.006	0.448	0.09	0.525	0.053	0.02	-1.208	-2.066	-3.5		0.332	-1.123	-1.5	0.22	-0.446	-1.429	-1.746	0.443	0.19	-0.986
27989	CD79B CD79B antigen (immunoglobulin-associated beta) | IMAGE:1241490 || 161458	-1.138	0.147	0.102	0.141	0.343	-0.095	0.04	-0.092	-0.955	-0.893	-2.081	-2.475	-0.41	-0.423	-1.458	-1.405	-0.185	-0.581	-0.824	-1.891	0.518	-0.545	-1.531
25179	CD79B CD79B antigen (immunoglobulin-associated beta) | LCP:173 || 249423	-1.498	-0.793	0.882	1.111	0.313	-2.025	0.43	0.128	-1.825	-2.443	-2.021	-1.735	-0.2	-2.433	-1.758	-1.785	0.035	-1.651	-0.764	-0.741	0.358	0.255	-2.141
25180	CD79B CD79B antigen (immunoglobulin-associated beta) | LCP:174 || 249424	-0.033	0.152	1.907	1.286		-1.02	0.825	1.093	-1.44	-2.698	-1.826		0.605	-2.228	-0.603	-0.64	0.46	-1.636	-0.549	-0.536	0.773	0.43	-1.096
19388	CD9 CD9 antigen (p24) | IMAGE:306170 || 161230	-0.563	-0.048	-0.523	-0.484	-0.022	-0.12	-0.355	-0.687	-0.26	-0.388	-2.716	-3.53	0.025	-0.468	-1.943	-2.61	-0.05	-0.476	-1.639	-2.766	0.013	-0.28	-2.636
28532	CD9 CD9 antigen (p24) | IMAGE:727251 || 103549	-0.616	-0.241	-0.546	-0.427	-0.095	-0.143	-0.258	-0.86	-0.283	-0.471	-1.199		0.022	-0.461	-2.116	-2.483	-0.163	-0.269	-1.672	-2.729	0.29	-0.253	-2.399
501256	CD9 CD9 antigen (p24) | IMAGE:727251 || 103549	-1.168	-0.313	-1.078	-0.749	0.013	-0.605	-0.58	-1.142	-0.645	-0.713	-2.631	-4.165	-0.07	-0.713	-2.368	-3.265	-0.175	-0.361	-2.314	-3.251	0.148	-0.675	-3.031
503202	CD9P-1 CD9 partner 1 | IMAGE:113048 || 111092	-0.396	-0.401	-1.056		0.025	-0.203	-0.888	-1.04	-0.643	-1.351	-2.789	-2.633	-0.258	-1.421	-1.546	-3.473	-0.433	-1.119	-2.072	-3.709	0.48	-1.703	-3.109
510207	CD9P-1 CD9 partner 1 | IMAGE:773469 || 120862	-1.203	-0.638	-1.263	-1.194	-0.612	-0.76	-0.985	-1.447	-0.81	-1.218	-2.246	-3.07	-0.455	-1.748	-2.073	-2.73	-0.54	-1.976	-2.709	-1.936	-0.627	-2.09	-1.896
528250	CDA cytidine deaminase | IMAGE:1551030 || 309527	-0.973	-0.188	-0.583	-0.584	-0.002	-0.33	-0.455	-1.117	-0.7	-0.258			-0.495	-0.488	-1.073	-2.04	0.02	-0.536		-1.936	-0.177	-1.3	-1.626
501596	CDC25B cell division cycle 25B | IMAGE:786067 || 109366	0.574	-0.171	-0.266	0.313	-0.285	0.177	-0.038	-0.02	-0.433	-0.841	-1.829	-1.843		-1.201	-1.436	-1.303	-0.103	-0.779	-1.322	-1.649	-0.14	-0.933	-1.929
508758	CDKN2C cyclin-dependent kinase inhibitor 2C (p18, inhibits CDK4) | IMAGE:291057 || 120063	-0.363	0.032	-0.453	-0.314	0.228	-0.31	-0.195	-0.467	-0.21	-0.488	-1.876		-0.045	-0.218	-0.973	-1.83	-0.19	-0.376	-1.879	-1.676	0.363	-0.35	-0.796
15633	CDKN2C cyclin-dependent kinase inhibitor 2C (p18, inhibits CDK4) | IMAGE:752719 || 178725	-0.729	-0.434	-0.599	-0.26	0.102	-0.586	-0.291	-0.763	-0.496	-0.984	-2.272	-2.376	-0.121	-0.714	-1.059	-2.086	-0.246	-0.762	-1.735	-1.982		-0.826	-1.532
531944	CEBPA CCAAT/enhancer binding protein (C/EBP), alpha | IMAGE:2312250 || 318500	0.467	0.202	-0.083	0.016	0.408	0.33	0.175	0.313	-0.31	-3.558	-2.776	-4.88	-0.265	-3.258	-3.013	-4.03	-0.23	-2.876	-2.829	-3.566	-0.487	-2.71	-3.626
29332	COL16A1 collagen, type XVI, alpha 1 | IMAGE:2511178 || 320548	-0.548	-0.313	-0.478	0.251	0.333	-0.155	0.13	-0.282	-1.045	-2.933	-2.651		-0.33		-2.258	-3.955	-0.605	-2.441	-2.204	-3.541	-0.122	-2.965	-3.541
19308	CREME9 cytokine receptor-like molecule 9 | IMAGE:701122 || 160929	1.174	0.989	1.154	1.453	0.795	0.607		2.43	1.217	-1.431	-2.379	-2.833		-1.531	-2.266		0.387	-2.029	-2.132	-2.419	0.58	-1.623	-2.339
517295	CSPG2 chondroitin sulfate proteoglycan 2 (versican) | IMAGE:489631 || 102967	-0.403	-0.768	-1.173	-0.894	-0.272	-0.63	-1.155	-1.237	-0.2	-1.788	-3.506	-2.15	0.165	-2.058	-2.553	-2.27	-0.6	-1.326	-3.139	-2.056	0.073	-1.07	-1.706
502331	CST3 cystatin C (amyloid angiopathy and cerebral hemorrhage) | IMAGE:949938 || 106479	-0.908	-0.513	-0.718	-0.309	0.193	-0.645	0.34	-0.872	-1.125	-0.573	-0.851	-1.885	-0.3	-0.823	-1.038	-1.855	-0.225	-0.761	-1.274	-1.971	-0.292	-0.865	-2.331
511698	CTL1 transporter-like protein | IMAGE:838689 || 102400	-0.753	-0.878	-1.063	-0.194	-0.152	-0.78	-0.805	-0.807	-1.25	-0.538	-1.576	-1.54	-0.165	-1.068	-1.193	-2.4	-0.59	-0.956	-0.699	-1.736	0.313	-0.16	-1.956
27661	CTLA4 cytotoxic T-lymphocyte-associated protein 4 | IMAGE:683014 || 161777	-1.53	-1.655	-1.28	0.969	-1.619	-1.437	-0.722	-1.824	-0.867	-2.045	-0.583	0.283	-1.822	-1.785	-1.5	0.233	0.683	0.557	0.304	0.017	-1.044	0.273	-0.423
27722	CTSW cathepsin W (lymphopain) | IMAGE:724397 || 177758	-1.001	-0.976	-0.931	-0.452	-0.38	-0.528	-0.613	-0.995	-0.188	-1.276	-1.834	-1.708	0.197	-1.206	-1.781	-1.668	-0.698	-0.934	-1.567	-1.274	0.045	-0.818	-1.524
501227	CX3CR1 chemokine (C-X3-C) receptor 1 | IMAGE:283023 || 115187	-0.963	-0.638	-1.123	0.076	-0.012	-0.34	-0.515	-0.267	-0.46	-0.918	-2.836	-2.43	-0.205	-0.618	-1.903	-2.08	-0.43	-0.456	-2.259	-1.736	0.073	-0.42	-1.766
28527	CX3CR1 chemokine (C-X3-C) receptor 1 | IMAGE:283023 || 115187	-0.223	-0.568	-0.653	0.416	-0.122	0	-0.265	0.033	-0.02	-0.658	-2.236	-1.86	0.115	-0.368	-1.943	-1.62	-0.45	-0.356	-1.889	-1.496	0.323	-0.14	-1.276
27804	CYP11A cytochrome P450, subfamily XIA (cholesterol side chain cleavage) | IMAGE:785951 || 178189	1.444	0.009	-0.216		-0.195	-0.253	-0.078	0.37	-0.343	-1.251	-1.599	-3.373	-0.088	-0.301	-1.936		0.357	-0.779	-1.602	-2.679	0.26	-0.083	-3.289
28674	CYP1B1 cytochrome P450, subfamily I (dioxin-inducible), polypeptide 1 (glaucoma 3, primary infantile) | IMAGE:782760 || 99208	0.937	-0.268	-0.313	0.136	0.088	0.05	0.125	0.333	-0.16	-2.428	-0.386	0.42	-0.215	-2.538	-1.203	-0.3	-0.41	-2.306	-0.799	-0.066	0.263	-1.25	0.004
502330	CYP1B1 cytochrome P450, subfamily I (dioxin-inducible), polypeptide 1 (glaucoma 3, primary infantile) | IMAGE:782760 || 99208	-1.036	-1.221	-1.066	-0.417	-0.365	-0.843	-0.518	-0.94	-1.243	-2.191	-0.999	-0.493	-0.448	-2.291	-1.206	-1.093	-1.063	-2.169	-1.242	-0.649	-0.81	-1.493	-1.049
509157	CYP27A1 cytochrome P450, subfamily XXVIIA (steroid 27-hydroxylase, cerebrotendinous xanthomatosis), polypeptide 1 | IMAGE:295843 || 103090	-1.067	-0.192	-0.557	-0.618	-0.636	-0.674	-0.549	-1.001	-0.964	-1.642	-3.08	-1.874	-0.709	-1.892	-0.837	-0.194	-0.054	-0.78	-0.743	-0.74	-1.071	-0.754	-0.27
529545	CYR61 cysteine-rich, angiogenic inducer, 61 | IMAGE:360254 || 308090	-2.221	0.614	-0.621	-1.492	-0.69	-0.328	-0.583	-1.775		0.504	-1.404	-1.768	-0.823	-0.576	-0.511	-1.588	-0.358	-0.524	-1.747	-0.804	-0.545	-0.998	-1.144
511670	DAB2 disabled (Drosophila) homolog 2 (mitogen-responsive phosphoprotein) | IMAGE:742685 || 107150	1.582	0.207	-0.598	-0.079	-0.157	-0.245	-0.56	-0.142	-0.075	-2.413	-1.691	-2.455	-0.47	-2.673	-2.018	-1.485	0.565	-2.441	-2.074	-0.471	0.048	-1.085	-1.481
541876	DBP D site of albumin promoter (albumin D-box) binding protein | IMAGE:2419018 || 330800	-0.966	-0.181	0.264	-0.027	0.075	0.047	0.352	-0.54	-0.593	-1.201	-2.079	-3.013	-0.438	-0.851	-1.826	-1.633	-0.003	-1.009	-2.132	-1.729	-0.18	-0.953	-1.649
20336	DGKD diacylglycerol kinase, delta (130kD) | IMAGE:705274 || 105763	-1.056	-0.341	-0.456	-0.167	0.125	-0.143	0.002	-0.26	-0.473	-0.171	-2.149	-1.673	-0.398	-0.401	-1.206	-1.363	0.017	-0.429	-1.912	-1.449	0.04	-0.593	-1.359
28663	DGKD diacylglycerol kinase, delta (130kD) | IMAGE:705274 || 105763	-1.088	-0.123	-0.448	0.011	-0.287	-0.175	-0.25	-0.632	-0.505	-0.403	-2.671	-1.835	-0.99	-0.563	-0.728	-1.535	-0.035	-0.631	-1.764	-1.301	-0.472	-0.715	-1.501
522753	DKFZP566F084 DKFZP566F084 protein | IMAGE:845311 || 225393	-1.526	-1.231	-1.806	-1.067	-0.205	-0.773	-1.088	-2	-1.073	-0.831	-1.989	-3.033	-0.358	-1.171	-2.196	-2.253	-0.483	-1.009	-2.162	-1.939	-0.68	-1.363	-2.079
520185	DKFZP566J091 hypothetical protein DKFZp566J091 | IMAGE:854678 || 225740	-0.923	-0.668	-0.323	0.026	-0.622	-0.36	-0.125	-0.737	-0.75	-1.088	-1.776	-1.52	-0.775	-0.898	-1.673	-0.89	0.02	-0.546	-1.599	-0.756	-0.417	0.02	-1.036
509618	DKFZP586A0522 DKFZP586A0522 protein | IMAGE:70152 || 114324	0.672	-0.103	-0.298	0.241	0.003	-0.145	-0.28	0.418	0.085	-1.373	-1.711	-2.795		-0.753	-2.138	-2.265	-0.365		-2.014	-1.941	0.178	-0.665	-1.941
26134	DKFZP586A0522 DKFZP586A0522 protein | IMAGE:70152 || 114324	0.469	-0.286	-0.621	0.128	0.23	0.122	-0.113	0.215	-0.128		-2.484		0.737		-2.301	-3.028	-0.378	-0.434	-2.147	-2.484	0.345	-0.668	-2.364
24291	DNMT1 DNA (cytosine-5-)-methyltransferase 1 | IMAGE:1320361 || 182420	-1.646	-1.231	-0.686		-0.035	-0.773	-0.218	-0.8	-1.443	-1.151	-1.629	-1.663	-0.438	-1.151	-1.846	-1.033	-0.773	-1.349		-1.739	-0.2	-0.963	-1.309
24966	DOK1 docking protein 1, 62kD (downstream of tyrosine kinase 1) | IMAGE:1337800 || 161785	0.902	-0.033	-1.258	0.331	-0.437	-0.435	-0.38	-0.372	-0.585	-2.433	-1.351	-2.395	-0.94	-2.053	-2.268	-1.545	0.635	-1.221	-1.114		-0.092	-1.385	-2.111
21409	DOK1 docking protein 1, 62kD (downstream of tyrosine kinase 1) | IMAGE:1337800 || 161785	-1.131	-0.116	-0.461	-0.092	-0.32	-0.608	-0.193	-0.725	-0.708	-1.856	-2.394	-1.728	-0.553	-1.426	-1.391	-1.038	-0.338	-1.544	-1.767	-1.114	-0.575	-1.538	-1.274
500007	DSCR1L1 Down syndrome critical region gene 1-like 1 | IMAGE:51408 || 105279	-1.687	0.368	-0.957	-1.628	-0.956	-0.424	-0.969	-1.591	-0.374	0.118	-0.34	-0.784	-0.829		-0.627	-1.214	-0.154	-0.69		-0.46	-0.831	-1.284	-0.31
517106	DSIPI delta sleep inducing peptide, immunoreactor | IMAGE:868575 || 117195	1.147	-0.128	0.017	0.066	0.108	-0.07	0.125	0.093	-0.05	-1.648	-2.736	-3.1	-0.145	-0.338	-2.313	-2.1	-0.16	-0.756	-2.099	-2.166	-0.027	-0.54	-1.466
17959	E2F1 E2F transcription factor 1 | IMAGE:1318938 || 177778	-1.986	0.649	-0.766	-1.007	-0.015	-0.283	-0.448	-1.11	-1.013	0.009	-0.639	-2.013	-1.038	-0.491	-0.266	-1.793	-0.163	-0.239	-1.992	-0.729	-0.5	-1.193	-0.939
510506	ENC1 ectodermal-neural cortex (with BTB-like domain) | IMAGE:213651 || 101323	0.232	0.047	-0.048	-0.039	0.253	0.025	-0.55	0.198	0.525	-1.203	-1.881	-2.165	0.08	-1.303	-2.238	-1.495	0.305	-1.071	-2.004	-0.931	0.118	-0.545	-0.611
541524	ENTPD1 ectonucleoside triphosphate diphosphohydrolase 1 | IMAGE:589630 || 177703	-0.428	-0.673	0.072	0.231	-0.007	-0.755	-0.03	-0.022	-1.355	-1.433	-0.821		0.18	-1.503	-0.358	-1.605		-1.761	0.066	-1.061	0.418	-0.035	-1.831
27565	ENTPD1 ectonucleoside triphosphate diphosphohydrolase 1 | IMAGE:589630 || 177703	-1.468	-1.343	-1.508	-0.069	-0.897	-1.255	-0.5	-1.612	-1.325	-1.563	-1.811	-2.535	-1.35	-1.543	-2.088	-1.745	-0.195	-0.871		-1.511	-1.102	-0.385	-2.131
28060	EPHB6 EphB6 | IMAGE:1375561 || 249334	-0.551	-0.066	-0.401	-0.352	0.06	-0.128	-0.313	-0.105	-0.428	0.094	-1.714		-0.083		-0.781	-2.188	-0.048	-0.464	-0.467	-1.484	0.455	-0.758	-1.694
27630	EPS8 epidermal growth factor receptor pathway substrate 8 | IMAGE:665304 || 177741	0.757	0.042	-1.303	-0.354		0.33	-0.335	-0.357	-0.33	-1.048	-0.906	-1.6	-0.795	-1.408	-1.333	-1.79	0.63	-0.696	-0.499	-0.876	0.363	-0.98	-2.466
529407	EST | IMAGE:950892 || 309621	-1.606	-0.271	-1.076	-0.467	-0.645	-0.863	-0.718	-1.58	-0.853	-0.391	-0.659	-1.393	-0.618	-0.781	-0.696	-0.703	-0.683	-0.609	-1.742	0.001	-1.61	-0.653	-0.519
509602	ESTs | IMAGE:67363 || 120330	-1.101	-0.276	-0.961	-0.182	-0.1	-0.458	-0.433	-0.965	-1.008		-2.654	-1.818	-0.333	-0.926		-1.418	-0.078	-0.834	-1.857	-0.884	-0.755	-1.018	-1.114
510352	ESTs | IMAGE:76347 || 120857	-1.66	-1.375	-1.46	-1.281	-0.609	-1.427	-1.192	-1.874	-1.757		-1.983	-2.287	-0.722	-1.365	-1.54	-1.567	-0.717	-1.383	-2.076	-1.343	-1.444	-1.267	-1.783
24591	EVI2B ecotropic viral integration site 2B | IMAGE:1340722 || 182205	-0.588	-0.673	-0.218	0.471	0.043	0.095	-0.26	-0.582	-0.385	-1.633	-1.461	-2.215	0.23	-1.163	-1.648	-1.785	-0.355	-0.821	-1.614	-1.201	0.168	-0.385	-1.611
510491	EVI2B ecotropic viral integration site 2B | IMAGE:593183 || 115312	-0.878	-1.093	-0.708	-0.189	-0.057	-0.585	-0.84	-0.802	-1.205	-1.803	-1.881	-2.425	0.19	-1.473	-1.788	-1.935	-0.915	-1.391	-1.594	-1.401	-0.442	-0.645	-2.141
28172	EXT2 exostoses (multiple) 2 | IMAGE:131633 || 163373	-0.631	-0.586	0.709	0.798	-0.23		0.807	-0.035	0.142	-0.256	-0.254	-1.708	-0.233	0.064	-1.281	-1.448	0.242	-0.174	-1.277	-1.744	0.335	0.212	-2.164
502385	F13A1 coagulation factor XIII, A1 polypeptide | IMAGE:785975 || 115278	-0.888	-1.223	-0.928	-0.029	-0.107	-0.805	-0.37	-0.872	-1.215	-0.563	-1.141	-1.795	0.11	-0.613	-1.208	-1.665	-0.485	-0.681	-1.294	-1.461	-0.302	-0.595	-2.241
28171	FANCA Fanconi anemia, complementation group A | IMAGE:42402 || 163356	-0.548	-0.213	0.492	0.511	-0.197	-0.395	0.33	-0.582	-0.135	-1.303		-2.935	-1.32	-0.813	-2.198	-1.925	0.485	-0.641	-1.064	-2.111	-0.102	0.055	-2.331
27792	FASTK Fas-activated serine/threonine kinase | IMAGE:774199 || 177826	0.634	0.299	0.544	1.023	1.065	0.407	0.392	1.07	0.787	-0.401	-1.739	-2.443	0.692	-0.581	-1.406	-2.153	0.967	-0.639	-0.952	-1.689	0.54	-0.013	-1.659
509112	FBP1 fructose-1,6-bisphosphatase 1 | IMAGE:433253 || 116796	-0.188	0.157	-0.208	0.781	0.303	0.185	0.31	0.108	-0.395	-0.463	-1.281		0.17	-0.843	-1.268	-2.365	-0.015	-0.041	-1.434	-2.591	0.318	-0.665	-1.831
26118	FBP1 fructose-1,6-bisphosphatase 1 | IMAGE:433253 || 116796	0.869	0.734	-0.001	0.138	0.65	0.232	-0.063	0.545	-0.338	-0.736	-2.114		-0.393	-1.386	-2.061		0.822	-0.764	-1.637	-2.094	0.095	-0.238	-1.964
531962	FCER1A Fc fragment of IgE, high affinity I, receptor for; alpha polypeptide | IMAGE:2314294 || 318984	0.549	0.304	0.669	0.388	0.46	0.352	0.057	0.825	0.672	-0.096	-1.394	-3.238	0.427	-0.176	-1.691	-2.488	0.482	-0.354	-1.327	-2.464	0.455	0.182	-2.744
18260	FCGR2B Fc fragment of IgG, low affinity IIb, receptor for (CD32) | IMAGE:1233864 || 177670	-0.176	-0.021	0.534	0.923	0.075	-0.033	0.612	0.28	-0.023	-0.511		-2.243	0.272	-0.071	-0.586	-1.583	0.247	0.171	-0.882	-2.049	0.2	0.187	-1.799
508380	FCGR2B Fc fragment of IgG, low affinity IIb, receptor for (CD32) | IMAGE:138369 || 102370	-0.246	-0.931	-0.216	0.173	-0.075	-0.463	-0.438	-0.34	-0.353	-0.501	-1.039	-2.093	-0.038	-0.051	-1.196	-1.903	-0.223	-0.159	-0.742	-2.159	0.04	-0.463	-2.549
26995	FCGR2B Fc fragment of IgG, low affinity IIb, receptor for (CD32) | IMAGE:138623 || 177991	-0.423	0.312	-0.063	-0.014	-0.322	0.17	0.125	-0.617	-0.09	0.122	-0.926	-1.96	0.385	0.152	-1.523	-1.6	0.28	-0.806	-1.289	-1.636	-0.407		-2.166
26999	FCGR2B Fc fragment of IgG, low affinity IIb, receptor for (CD32) | IMAGE:142168 || 163436	1.107	0.092	0.507	-0.064	0.438	0.1	0.045	0.913	0.59	-0.238	-0.206			0.572	-0.873	-1.88	0.04	0.664	-0.549	-1.926	0.333	-0.11	-2.056
541498	FCGR2B Fc fragment of IgG, low affinity IIb, receptor for (CD32) | IMAGE:292524 || 178046	-0.886	-0.501	0.284	0.703	-0.255	-0.433	0.502	-0.22	-0.353	-0.501	-0.549	-2.193	-0.818	-0.111	-1.466	-2.203	0.157	-0.119	-1.122	-1.649	-0.01	0.057	-1.919
27207	FCGR2B Fc fragment of IgG, low affinity IIb, receptor for (CD32) | IMAGE:292524 || 178046	-0.057	-0.592	0.413	0.862	0.034	-0.534	0.011	-0.051	0.346	-0.592	-0.6	-1.704	0.151		-1.407	-1.454	0.096	-0.36	-0.883	-1.78	0.439	0.226	-2.62
2642	FCGR2B Fc fragment of IgG, low affinity IIb, receptor for (CD32) | IMAGE:814841 || 161168	-0.121	-0.486	-0.091	0.508	-0.46	-0.548	0.117	-0.285	-0.438		-0.754	-1.628	-0.343	-0.686	-1.161	-1.138	-0.048	-0.394	-1.007	-1.814	-0.445	-0.028	-2.144
19281	FCGR2B Fc fragment of IgG, low affinity IIb, receptor for (CD32) | IMAGE:814841 || 161168	-1.113	-1.088	-0.423	0.186	-0.232	-0.93	0.095	0.043	-0.54	-0.648		-2	-0.115	-0.558	-1.673	-2.07	-0.12	-0.386	-1.489	-2.156	-0.357	-0.32	-2.556
509401	FCGRT Fc fragment of IgG, receptor, transporter, alpha | IMAGE:68894 || 118611	0.534	0.199	-0.216	-0.147	0.215			-0.13	-0.283	-0.361	-0.269	-1.823		-0.491	-0.936	-1.893	0.097	-0.639	-0.242	-2.249	0.34	-0.323	-1.559
27825	FGF1 fibroblast growth factor 1 (acidic) | IMAGE:813829 || 178277	-0.708	-0.423	-0.858	-0.219	0.003	-0.385	-0.29	-0.592	-0.465	-0.493	-1.671	-1.615	-0.06	-0.723	-1.038	-1.775	-0.215	-0.591	-1.684	-1.401	0.158	-0.765	-1.041
509023	FGL2 fibrinogen-like 2 | IMAGE:203732 || 111025	1.922	0.427	1.062	0.521	0.123		0.02	1.048	0.585	0.257	0.259			0.727	-0.288	-0.605	0.325	0.239	-0.234	-1.881	0.088	0.315	-2.021
503054	FLJ10604 hypothetical protein FLJ10604 | IMAGE:295710 || 120021	0.272	-0.183	-0.748	-0.809	-0.077	-0.145	-0.41	-0.972	-0.455	-0.913	-1.701	-2.105		-0.973	-1.928		0.185		-1.814		0.178	-1.215	-1.991
505597	FLJ11196 hypothetical protein FLJ11196 | IMAGE:503335 || 116575	0.382	-0.033	-0.418	-0.229	-0.227	0.055	-0.29	-0.202	0.075	0.027	-1.781	-1.795	-0.13	-0.263	-1.128	-1.465	0.165	-0.621	-0.964	-1.751	0.368	-0.845	-1.451
501809	FLJ12442 hypothetical protein FLJ12442 | IMAGE:32231 || 117004	-0.805	-0.18	-0.645	-0.646	0.076	-0.582	-0.387		-0.902	-1.25	-1.958	-2.692	0.003	-1.54	-1.605	-2.092	-0.172	-0.858	-2.111	-1.648		-1.272	-1.538
21039	FLJ20668 hypothetical protein FLJ20668 | IMAGE:1271534 || 162593	-0.111	-0.136	-0.171	0.908	0.33	-0.258	-0.053	0.245		-2.196	-0.254	-0.848	1.117	-1.836		-0.178	-0.618	-1.694	-0.517	-0.174	0.415	-1.308	-1.254
10998	FLJ20668 hypothetical protein FLJ20668 | IMAGE:1283840 || 180494	1.454	0.419	-0.136	0.353	-0.695	0.157	-0.858	0.49		-2.891	-0.509	-0.763	-0.598	-2.441	-0.306	-0.273	0.607	-2.179	-0.652	0.021	-0.03	-2.003	-1.249
14758	FLJ20668 hypothetical protein FLJ20668 | IMAGE:1356466 || 179809	-0.373	-0.628	0.847	0.746	0.548	0	-0.165	1.143	-0.19	-1.958	-0.066		1.145	-1.998	-0.183	-0.25	-0.15	-1.716	0.221	0.204	0.623	-1.48	-1.476
24029	FLJ20668 hypothetical protein FLJ20668 | IMAGE:2044099 || 192193	0.954	0.449	0.504	0.713	-0.065	-0.063	0.232	0.75	-0.493	-2.691	0.261	-0.003		-2.731	-0.226	-0.053	0.007	-2.599	0.178	-0.269	0.46	-1.883	-0.359
27918	FLJ20746 hypothetical protein | IMAGE:1056107 || 178222	0.483	-0.262	-0.557	-0.558	0.184	0.076	-0.509	-0.691	-0.784	-0.532	-3.04		-0.449	-1.252	-1.797		0.406	-0.43	-1.793	-1.49	-0.031	-0.374	-1.68
500391	FLJ20746 hypothetical protein | IMAGE:242037 || 106491	-1.431	0.564	-0.311	-0.712	-0.24	-0.008	-0.353	-1.375	-0.408	-0.116	-1.534	-2.508	-0.533	-0.726	-1.021	-1.748	0.192	-0.374	-1.787	-1.594	-0.405	-0.908	-1.484
525692	FLJ22316 hypothetical protein FLJ22316 | IMAGE:1558655 || 226414	0.934	0.209	-0.176	-0.127	0.245	0.037	0.122	0.09	-0.023	-1.081	-2.349	-3.793		-1.081	-3.096	-2.813	0.097	-0.929	-2.642	-3.089	0.44	-1.353	-3.049
506294	FLJ22623 hypothetical protein FLJ22623 | IMAGE:490806 || 108966	1.344	0.339	-0.496	-0.227	-0.225	-0.173	-0.498	-0.22	0.027	-1.511	-1.119	-1.813	-0.438	-1.601	-1.556	-1.503	0.627	-1.919	-1.522	-0.639	0.14	-0.533	-1.389
509503	FLJ22662 hypothetical protein FLJ22662 | IMAGE:79565 || 108809	0.822	-0.063	-0.258	0.611	0.013	0.235	0.26	0.378	-0.025	-0.343	-0.721	-1.665		-0.113	-1.608	-2.285	-0.125	-0.041	-1.084	-2.071	0.068	-0.485	-1.961
511797	FLJ23462 duodenal cytochrome b | IMAGE:838446 || 116272	-0.538	-0.723	-1.088	-0.619	-0.247	-0.725	-0.51	-1.162	-0.405	-1.153	-2.311	-3.015	-0.19	-1.523	-2.308	-2.745	-0.495	-1.471	-1.944	-1.801	-0.592	-0.815	-2.061
13138	FLJ23467 hypothetical protein FLJ23467 | IMAGE:1317907 || 182916	-0.786	0.069	-0.016	-0.207	-0.195	-0.203	-0.708	0.11	-0.423	-1.621	-1.099	-0.983	-0.658	-1.081	-1.206	-0.643	-0.043	-1.039	-0.082	-1.649	-0.11	-1.613	-0.819
19389	FLJ23495 hypothetical protein FLJ23495 | IMAGE:359793 || 161232	-0.841	-0.646	-0.201	-0.122	-0.17	-0.118	0.297	-0.345	-0.658	-1.466	-1.734	-1.638	-0.553	-1.456	-1.761	-1.798	-0.978	-1.624	-1.877	-1.564	-0.485	-1.288	-1.674
502270	FN1 fibronectin 1 | IMAGE:139009 || 104992	-0.488	-0.083	-0.858	-1.129	-0.027	-0.475	-0.81	-1.742	-0.305	-0.683	-1.901			-0.883	-1.338	-2.195	-0.505	-0.821	-1.464	-2.071	-0.322	-0.335	-1.821
501130	FN1 fibronectin 1 | IMAGE:139009 || 104992	-1.023	-0.298	-1.403	-1.774	0.008	-0.88	-0.975	-2.027	-0.71		-1.676		-0.595	-1.638	-1.603	-2.72	-0.42	-0.666	-1.999	-2.306	-0.277	-0.81	-2.146
26323	FOS v-fos FBJ murine osteosarcoma viral oncogene homolog | IMAGE:26474 || 104414	-0.611	-0.126	-1.211	-0.852	-0.22	-0.108	-0.823	-1.165	3.102		-2.714	-2.568	2.877	-1.956	-1.671	-1.698	2.852	-2.384	-2.417	-1.964	2.705	-1.658	-1.774
2336	FOS v-fos FBJ murine osteosarcoma viral oncogene homolog | IMAGE:712278 || 186207	-0.703	-0.588	-0.683	-0.834	-0.032	-0.7	-0.555	-1.097	2.14	-0.858	-0.256	-2.01	2.215	-0.938	-0.803		2.47	-0.896	-2.029	-1.316	2.173	-1.24	-1.226
501123	FUCA1 fucosidase, alpha-L- 1, tissue | IMAGE:308437 || 100425	-0.728	-0.033	-0.138	0.361	-0.517	-0.205	-0.08	-0.402	-0.255	-1.543	-2.841	-3.555	-0.39	-1.783	-2.978	-3.305	-0.225	-1.561	-2.734	-3.271	-0.682	-1.105	-3.321
29117	FZD1 frizzled (Drosophila) homolog 1 | IMAGE:430163 || 320527		0.477	-0.368	-1.949	-0.047	-0.225		0.658		-0.113	-0.921	-1.435	0.16		-0.498	-1.785	0.035	-0.641	-1.024	-1.331	-0.002	-1.225	-1.831
509289	GAA glucosidase, alpha; acid (Pompe disease, glycogen storage disease type II) | IMAGE:756549 || 117126	-1.183	-0.028	-0.633	-0.454	-0.062	-0.26	-0.105	-1.077	-0.77	-0.538	-1.536	-1.99	-0.735	-0.948	-1.283	-1.75	0.03	-0.376	-1.169	-1.926	-0.497	-0.76	-1.846
531807	GAL galanin | IMAGE:2237353 || 311576	-1.816	0.729	-0.166	-1.497	-0.145	0.057	-0.418	-1.58	-0.793	0.759	-0.559	-1.453	-0.548	0.349	-0.196	-1.303	0.087	-0.289	-1.712	-0.529	-0.34	-0.763	-0.609
508739	GCHFR GTP cyclohydrolase I feedback regulatory protein | IMAGE:525799 || 116046	-1.398	-0.343	-0.308	-0.489	0.173	-0.755	0.28	-0.932	-1.155	-0.823	-2.051	-2.375	-0.36	-0.583	-1.448	-1.625	-0.235	-1.041	-1.554	-1.431	-0.372	-0.825	-1.761
21236	Gilz #glucocorticoid-induced leucine zipper OR #Hs.325907 ESTs, Moderately similar to DIP_HUMAN DIP PROTEIN [H.sapiens] | IMAGE:1304473 || 162627	-0.646	-0.641	-0.446	-0.167	-0.095	0.057	-0.218	-0.44	-0.403	-1.521	-3.069	-3.453	-0.178	-0.681	-2.436	-2.233	-0.513	-1.149	-2.592	-2.509	-0.23	-0.653	-1.869
28209	GNG10 guanine nucleotide binding protein 10 | IMAGE:196333 || 163464	-0.106	-1.001	-0.696	0.183	0.175	-0.453	-0.658	-0.81	-0.803	-0.821	-1.469	-2.083	0.422	-0.911	-1.686	-1.753	-0.753	-0.509	-1.882	-1.829		-0.523	-2.239
501085	GSTP1 glutathione S-transferase pi | IMAGE:136235 || 106621	-0.898	0.477	-0.348	0.031	0.293	0.075	0.09	-0.392	-1.065		-1.861	-1.835	-0.1	-0.833	-0.728	-1.735	-0.235	-0.461	-0.304	-1.621	0.588	-0.915	-1.661
500972	H1F2 H1 histone family, member 2 | IMAGE:66317 || 105906	0.779	0.034	-0.861	-0.582	0.28	-0.168	-0.463	-0.755	-0.468	-0.126	-1.594	-2.928	-0.373	-0.796	-1.801	-2.548	0.992	-0.994	-1.287	-1.554	0.305	-0.018	-1.974
26345	H2AFL H2A histone family, member L | IMAGE:140283 || 184625	0.482	-1.073	-1.028	-0.749	0.023	-0.645	-0.79	-0.802	-0.275	-1.673	-1.911	-1.955		-1.483	-1.858	-1.935	-0.245	-1.791	-1.674	-1.931	-0.032		-1.781
506487	H2AFL H2A histone family, member L | IMAGE:283919 || 110559	-1.038	-0.443	-0.488	-0.839	-0.197	-0.585	-0.72	-1.382	-0.515	-0.823	-2.011	-1.795	-0.25	-1.213	-1.338	-1.455	0.185	-1.541	-1.874	-1.331	-0.612	-1.255	-1.521
27389	H2AFL H2A histone family, member L | IMAGE:429091 || 161334	-0.513	-0.518	-1.073	-0.294	0.068	-0.67	-1.095	-1.077	-0.58	-1.168	-3.196	-1.89	0.535	-2.048	-1.973	-2.36	-0.3	-1.416	-1.469	-1.726	0.403	-1.76	-2.126
517190	H2BFA H2B histone family, member A | IMAGE:290841 || 115923	0.604	0.099	-0.816	-0.507	0.015	-0.123	-0.168	-0.74	-0.273	-0.591	-1.699	-2.263		-0.481	-1.866	-1.553	0.407	-0.539	-1.622	-1.839	0.16	-0.883	-2.119
25999	HARSL histidyl-tRNA synthetase-like | IMAGE:80924 || 112104	-1.338	-0.733	-1.088	-0.949	-0.537	-0.975	-1.21	-1.842	-0.575	-1.373	-1.771	-2.115	-0.5	-1.583	-1.878	-1.945	-0.245	-1.681	-2.274	-1.431	-0.882	-1.715	-1.731
531741	HDAC5 histone deacetylase 5 | IMAGE:2116188 || 318921	-0.756	0.299	0.184	-0.037	-0.105	0.087	0.262	-0.55	-0.313	-0.821	-2.649	-2.623	-0.488	-1.021	-1.716	-1.453	0.327	-1.189	-1.772	-1.569	-0.52	-0.833	-1.559
528554	HHEX hematopoietically expressed homeobox | IMAGE:1968136 || 308506	0.247	0.072	-0.143	-0.044	0.758	0.78	-0.215	0.133	-0.07	-1.318	-1.656	-2.4	-0.245	-1.558	-2.203	-1.7	0.03	-0.756	-1.529	-1.486	-0.137	-1.07	-0.896
2761	HLA-DNA major histocompatibility complex, class II, DN alpha | IMAGE:815709 || 186034	-0.366	-2.621	-2.606	0.683	-0.515	-0.623	-0.888	-2.27	-0.093	-0.761	-0.369	-2.243	-0.358	-0.641	-3.156	-0.503	-0.073	-0.309	-0.982	-0.789	-1.29	-0.503	-1.749
527981	HLA-DRB1 major histocompatibility complex, class II, DR beta 1 | IMAGE:855258 || 308099	-1.918	-1.963	-0.358	0.041	-0.067	-1.315	-0.34	-1.622	-1.285	-1.153	-0.191	-2.185	-0.78	-0.823	-1.008	-1.735	-0.405	-0.241	-0.744	-0.491	-0.292	-0.315	-2.011
24723	HMG2 high-mobility group (nonhistone chromosomal) protein 2 | IMAGE:1242081 || 177842	-1.038	-0.603	-0.738	-0.539	-0.007	-0.515	-0.38	-0.792	-0.715	-0.813	-1.721	-2.025	-0.16	-0.713	-1.388	-1.745	-0.405	-0.581	-1.914	-1.341	-0.002	-0.755	-1.581
500954	HMG2 high-mobility group (nonhistone chromosomal) protein 2 | IMAGE:363103 || 103731	0.947	0.102	0.227	-0.434	0.318	0.34	-0.125	0.323	0.07	-0.628	-1.696	-2.17	0.065	-1.198	-1.613	-1.4	0.68	-0.896	-1.059	-0.616	0.683	0.42	-1.116
541681	HMOX1 heme oxygenase (decycling) 1 | IMAGE:2274786 || 331293	0.494	-0.111	-0.176	0.313	0.125	-0.053	0.312	0.02	-0.333	-2.901	1.041	0.777		-2.581	0.364	0.787	-0.223	-2.349	0.928	0.431	-0.03	-3.103	0.591
511289	Homo sapiens cDNA FLJ14208 fis, clone NT2RP3003264 | IMAGE:530237 || 117796	-1.303	-1.488	-0.623	-0.414	-0.382	-0.92	-0.695	-1.187	-1.51	-1.128	-2.016	-2.33	-0.075	-0.908	-2.113	-1.98	-1.24	-1.276	-1.779	-1.106	-0.737	-0.47	-2.296
507014	Homo sapiens cDNA: FLJ21362 fis, clone COL02886 | IMAGE:327195 || 112659	1.087	-0.038		-0.184	-0.442	-0.45		-0.857		-1.218	-0.616	-1.83	-0.805	-1.308	0.957	-1.71	1.03	-0.796		-0.586	0.133	0.16	-1.716
19314	Homo sapiens cDNA: FLJ23123 fis, clone LNG08039 | IMAGE:713347 || 160965	0.694	0.429	0.304	0.443	0.355	-0.383	0.422	1.29	1.077	-1.681	-1.499		0.652	-0.461	-1.826	-1.563	0.067	-0.819	-1.792	-1.209	0.42	-0.583	-1.629
20744	Homo sapiens chromosome 19, cosmid R26660 OR #Hs.180549 ESTs, Highly similar to R26660 1, partial CDS [H.sapiens] | IMAGE:704237 || 162180	-1.161	-0.346	-0.711	-0.172	0.13	-0.318	-0.173	-0.505	-0.608	-1.116	-2.084	-1.788	-0.483	-0.786	-1.451	-1.088	-0.258	-0.754	-1.917	-1.334	-0.135	-0.868	-0.984
529328	Homo sapiens clone 24421 mRNA sequence | IMAGE:841043 || 310130	1.734	-0.991	-1.026	-1.187	-0.525	-0.143	0.002	-0.33	0.697	-0.601	-1.789	-2.553	-0.828	-1.241	-1.286	-1.593	0.207	-0.549	-1.542	-0.479	-0.54	0.617	-1.229
509514	Homo sapiens clone FLB3344 PRO0845 mRNA, complete cds | IMAGE:80292 || 107947	-0.676	-0.681	-0.686	-0.157	-0.145	-1.143	-0.828	-0.92	-0.963	-1.201	-1.759	-1.883	0.242		-0.986	-1.913	-0.433			-1.059	-0.3	-0.793
22096	Homo sapiens mRNA for FLJ00065 protein, partial cds | IMAGE:1670883 || 188255	-0.001	-0.196	-0.061	-0.152	-0.02	0.052	0.197	0.095	-0.058	-2.126	-1.584		0.377	-1.576	-1.501	-1.448	-0.278	-1.514	-1.097	-1.644	0.295	-1.358	-1.474
22144	Homo sapiens mRNA for FLJ00065 protein, partial cds | IMAGE:1671604 || 188424	-1.041	-0.506		-0.062	-0.02	0.272	0.187	-0.015	-0.088	-2.526	-1.584		0.417	-1.856	-1.591	-1.728	-0.188	-1.744	-1.077	-1.914	0.185	-1.598	-1.634
26438	Homo sapiens mRNA full length insert cDNA clone EUROIMAGE 295344 | IMAGE:295344 || 184469	-0.796	0.039	-0.956	-0.477	-0.075	-0.273	-0.318	-0.94	-0.633	-1.171	-2.819	-3.203	-0.298	-1.291	-2.286	-2.993	-0.313	-0.689	-2.362	-3.089	-0.49	-0.873	-2.959
522207	Homo sapiens mRNA; cDNA DKFZp434B1231 (from clone DKFZp434B1231); partial cds | IMAGE:611452 || 224460	-1.666	-0.081	-0.426	-1.347	-0.695	-0.203	-0.548	-1.82	-0.883	0.689	-0.989	-1.933	-0.588	-0.331	-0.596	-1.743	-0.233	-0.899		-0.549	-0.75	-0.753	-1.259
507949	Homo sapiens mRNA; cDNA DKFZp434L2221 (from clone DKFZp434L2221) | IMAGE:143450 || 116064	0.984	0.579	0.144	0.933	0.445	-0.143		0.43	-0.243	-1.091	-2.019	-2.703		-1.331	-2.156	-2.313	0.287	-1.289	-1.782	-2.929	0.48	-1.213	-2.299
531782	Homo sapiens mRNA; cDNA DKFZp564K143 (from clone DKFZp564K143) | IMAGE:2161750 || 313163	0.144	-0.051	-0.546	-1.167	-0.105	-0.083	-0.498	-0.76	-0.263	-0.371	-0.769	-1.713	-0.948	-0.381	-0.846	-2.103	0.127	0.131	-1.392	-0.909	-0.31		-1.599
506288	Homo sapiens mRNA; cDNA DKFZp564O2364 (from clone DKFZp564O2364) | IMAGE:418240 || 111675	0.677	0.092	0.067	0.186	0.478	0.58	-0.305	0.893	0.6	-0.428	-2.126	-2.02	-0.075	-1.108	-2.083	-1.06	0.69	-1.076	-1.239	-1.066	-0.197	-0.22	-0.566
542448	Homo sapiens mRNA; cDNA DKFZp586J021 (from clone DKFZp586J021) | IMAGE:2566009 || 331038	-0.778	-0.133	-1.118	-0.109	-0.047	-0.345	-0.69	-0.502	-0.995	-1.363	-3.401	-3.205	-0.28	-2.093	-2.938	-3.325	-0.755	-1.391	-2.954	-3.051	0.228	-1.785	-2.881
509595	Homo sapiens pyruvate dehydrogenase kinase 4 mRNA, 3' untranslated region, partial sequence | IMAGE:78946 || 109284	-1.028	-0.483	-0.488	-0.709	-0.867	-0.495	-0.37	-0.982	-0.515	-0.013	-1.661	-1.515	-0.1	-0.583	-1.388	-1.505	-0.545	-1.701	-1.794	-1.001	-0.922	-0.955	-1.521
9870	Homo sapiens, clone IMAGE:3957135, mRNA, partial cds | IMAGE:1185283 || 181740	0.924	-0.171	-1.406	-0.077	0.265	-0.323	0.092	-1.07	-1.273	-1.241	-0.739	-2.543	-1.108	-1.901	-1.636		1.217	-0.549	-1.352	-1.169	0.02	-0.413	-2.179
507810	Hs.103238 ESTs | IMAGE:417908 || 101886	-0.386	-0.411	-0.746		-0.105	-0.513	-0.478	-0.51	-0.883	-0.981	-2.649	-1.753	-0.208	-0.821	-1.596	-1.263	-0.783	-0.869	-0.592	-1.379	-0.09	-0.873	-0.929
2700	Hs.105093 ESTs | IMAGE:815148 || 185817		-0.335	-0.52	-0.671	-0.579	-0.187	-0.522	-0.454		-1.025		-1.707		-1.295	-0.46	-1.497	-0.317	-0.663	-1.376	-1.733	-0.454	-1.447	-1.883
2833	Hs.105280 ESTs, Weakly similar to dJ963K23.2 [H.sapiens] | IMAGE:824072 || 185602	-1.178	-0.163	-0.398	0.071	-0.087	-0.275	-0.04	-0.602	-0.445	-1.143	-3.321	-2.835	-0.62	-0.763	-1.718	-1.635	0.135	-0.991	-2.024	-1.941	-0.452	-0.955	-1.621
23971	Hs.119583 ESTs | IMAGE:1967590 || 191253	-1.196	-0.891	-1.006	0.103	-0.785	-0.673	-0.328	-0.67	-1.483		-1.579	-1.433	-1.788		-1.556	-0.663	-1.573	-1.609	-1.452	-0.319	-1.63	-1.133	-0.439
511791	Hs.131705 ESTs | IMAGE:254310 || 112169	-1.023	-1.068	-1.753	-0.764	-0.642	-0.52	-1.095	-1.507	-0.82	-0.698	-2.146	-2.46	-0.455	-1.118	-2.103	-1.9	-0.3	-1.036	-2.359	-1.516	-0.867	-0.76	-1.696
3103	Hs.133032 ESTs | IMAGE:825424 || 185545	-1.161	0.024	-0.271	0.068	-0.43	-0.248	-0.273	-0.395	-0.478	-0.626	-2.284	-2.008	-0.843	-0.516	-1.141	-1.218	-0.228	-0.514	-1.717	-0.774	-0.635	-0.688	-1.034
15813	Hs.136247 ESTs, Weakly similar to AF161470 1 HSPC121 [H.sapiens] | IMAGE:1305270 || 178707	-1.281	-1.356	-0.451	-0.032	0.23	-0.888	-0.833	-0.595	-0.988	-1.896	-1.964	-2.098	-0.243	-1.806	-1.991	-1.838	-0.248	-0.904	-1.457	-1.684	0.045	-0.458	-2.554
847	Hs.163237 ESTs | IMAGE:703607 || 187395	-1.063	-0.118	-0.183	0.016	-0.782	-0.09	-0.445	-0.507	-0.8	-1.328	-2.536	-1.83	-1.035	-1.278	-1.363	-1.3	-0.64	-1.186	-1.599	-0.726	-1.287	-1.33	-0.936
518557	Hs.169119 ESTs, Weakly similar to T25731 hypothetical protein F25B4.2 - Caenorhabditis elegans [C.elegans] | IMAGE:725727 || 222992	0.552	0.107	-0.378	-0.129	-0.337	-0.545	-0.32	-0.472	-0.295	-0.683	-1.081	-1.665	-0.03	-0.663	-0.708	-1.635	-0.155	-0.771	-0.914	-1.401	-0.232	-1.115	-1.641
1670	Hs.173957 ESTs, Weakly similar to I38022 hypothetical protein [H.sapiens] | IMAGE:684998 || 160992	-0.988	-0.573	-0.088	0.741	-0.037	-0.005	0.19	0.318	-0.515	-1.663	-2.881	-2.105	-0.42	-1.483	-1.778	-1.095	-0.745	-1.591	-2.044	-1.501	-0.372	-1.885	-1.171
518564	Hs.177633 ESTs | IMAGE:725745 || 225537	1.372	0.197	-0.418	-0.629	-0.657	-0.285	-0.43	-0.642	-0.565	-1.943	-0.521	-1.295	-0.84	-1.593	-0.598	-0.855	0.455	-1.821	-0.494	0.109	-0.182	-0.425	-0.891
509855	Hs.18888 ESTs | IMAGE:25933 || 105087	-0.278	-0.253	-0.258	0.071	0.013	-0.345	-0.21	-0.052	0.015	-2.213	-2.421	-3.125	0.28	-1.923	-2.428	-2.535	-0.705	-2.251	-3.024	-3.341	-0.142	-2.265	-2.611
11737	Hs.192905 ESTs | IMAGE:1300966 || 183450	-0.998	-0.433	-0.958	-0.199	-0.917	-0.795	-0.79	-1.212	-0.695	-1.473	-1.301	-1.615	0	-1.453	-1.578	-1.455	-0.625	-1.141	-1.894	-0.831	-0.552	-1.065	-1.881
23789	Hs.209842 EST, Weakly similar to A46010 X-linked retinopathy protein [H.sapiens] | IMAGE:2134392 || 190698	-0.219		0.291	0.38	0.112	-0.376	-0.251	-0.103	-1.526	-1.344	-2.422	-2.196	-0.171	-0.904	-1.019	-1.476	-0.456	-0.972	-0.655	-2.072	-0.053	-0.936	-1.052
26421	Hs.21691 ESTs | IMAGE:278448 || 184436	-0.631	0.224	-0.011	0.028	0.31	-0.288	0.257	-0.565	-0.578	-1.086	-1.344	-2.288	-0.173	-0.306	-1.171	-2.118	0.132	-0.264	-1.447	-2.094	0.355	-0.388	-1.474
509932	Hs.22223 ESTs | IMAGE:32325 || 104866	-0.003	0.302	0.307	0.236	-0.142	-0.18		0.133	-0.06	-0.738	0.884	1.11	-0.045	-1.148	0.747	1.79	-0.5	-1.706	0.921	1.304	-0.427	-1.27	1.604
522060	Hs.22511 ESTs | IMAGE:41463 || 224963	-0.378	-0.693	-1.018	0.401	0.073	-0.445	-0.96	-0.422		-1.113	-2.391		-0.45	-1.013	-1.248	-2.475	-0.535	-0.751	-1.074		-0.152	-0.905	-1.921
21482	Hs.238809 ESTs | IMAGE:1351169 || 162075	-0.813	-1.708	-0.993	-0.254	-0.302	-0.96	-1.185	-1.327	-0.66	-0.588	-2.046	-1.35	-0.125	-0.418	-2.053	-0.94	-0.96	-1.346	-0.769	-0.506	-0.697	-0.25	-0.806
23896	Hs.250314 ESTs | IMAGE:1966878 || 191773	-0.163	-0.808	-0.003		0.298	-0.13	-0.235	0.213	-0.9	-2.198	-1.916	-1.28	0.585	-1.928	-1.303	-1.82	-0.55	-1.556		-1.466	0.363	-0.06	-2.286
518627	Hs.25227 ESTs | IMAGE:756731 || 224957	-0.487	-0.542	-0.517	0.242	0.184		-0.109	-0.311	-0.704	-1.242	-2.01	-1.624	-0.239	-1.582	-1.237	-1.304	-0.224	-1.32		-1.59	-0.011	-1.314	-1.29
13093	Hs.252961 ESTs, Weakly similar to ALU1_HUMAN ALU SUBFAMILY J SEQUENCE CONTAMINATION WARNING ENTRY [H.sapiens] | IMAGE:1307753 || 182757	-0.798	0.187	-0.248	-0.239	0.193	-0.205	0.29	-0.942	-0.315		-2.511	-2.365	-0.16	-1.073	-1.408	-1.475	0.265	-1.451	-1.964	-1.821	-0.202	-1.365	-1.431
24506	Hs.252961 ESTs, Weakly similar to ALU1_HUMAN ALU SUBFAMILY J SEQUENCE CONTAMINATION WARNING ENTRY [H.sapiens] | IMAGE:1307753 || 182757	-0.818	-0.093	-0.148	-0.429	0.323	-0.505	0.34	-0.712	-0.785	-0.983	-2.041	-2.425	-0.14	-1.153	-1.378	-2.045	0.005	-1.081	-2.014	-1.701	0.198	-1.465	-1.781
25011	Hs.257031 ESTs | IMAGE:1251584 || 182851	-0.563	-0.598	0.167			-0.05	0.295	-0.027		-0.098		-2.32	0.175	0.112	-1.443	-1.28	-0.08	-0.576	-0.249	-1.696	0.053	0.2	-2.716
528627	Hs.270712 ESTs, Moderately similar to GDF-1 [H.sapiens] | IMAGE:2018283 || 306923	-0.473	0.072	-0.553	-0.004	-0.232	0.29	-0.025	-0.727	-0.21	-0.208	-1.116	-2.11	0.095	-0.478	-1.743	-1.82	-0.2	-0.846	-1.479	-1.726	-0.397		-2.066
11094	Hs.282887 ESTs | IMAGE:1285501 || 180495	2.276	1.411	0.836	1.245	-0.293	0.039	-0.386	1.612	0.699	-2.649	-0.577	0.219	0.304	-2.799	-0.404	0.489		-2.697	-0.3	0.433	0.442	-1.341	0.213
510691	Hs.283552 ESTs, Weakly similar to unnamed protein product [H.sapiens] | IMAGE:588053 || 119171	-0.649	-0.664	-0.199	0.29	-0.108	-1.336	-0.511	-0.823	-1.436		-3.002		0.259		-2.029	-3.316	-0.806	-1.862	-2.175	-2.312	0.277	-0.766	-2.882
12867	Hs.288010 ESTs | IMAGE:825898 || 182595		-1.236	0.649	1.028	0.23	-0.908	0.137	-0.595	-0.738	-1.266	-1.964	-2.208	0.097		-1.501	-1.408	-0.228	-1.254	-1.677	-1.734	-0.005	-0.118	-2.354
509605	Hs.293097 ESTs, Weakly similar to A55380 faciogenital dysplasia-associated protein FGD1 [H.sapiens] | IMAGE:71351 || 105095	-0.431	-0.316	-0.401	0.178	-0.13	-0.648	-0.213	-0.355	-1.208	-0.396	-2.154	-1.588	0.317		-0.741	-1.778	-0.568		-1.397	-1.334		-1.168	-1.994
520147	Hs.293361 ESTs | IMAGE:897215 || 221917	0.369	0.054	-0.911	0.088	-0.44	-0.068	-0.293	-0.195	-0.458	-1.406	-1.984	-2.308		-1.486	-1.831	-1.968	-0.248	-1.494	-1.547	-1.834	-0.555	-2.148	-1.984
23025	Hs.298671 ESTs | IMAGE:2108703 || 190939	-0.996	-0.541	-0.236		-0.045	-0.163	-0.068	-0.27	-0.753	-1.151		-2.163	-0.358		-0.936		-0.403	-0.989	-2.232	-2.259	-0.11	-0.563	-1.449
23959	Hs.309976 ESTs | IMAGE:1967417 || 191395	-1.248	-0.603	-1.038	-0.399	-0.217	-0.345	-0.31	-1.062	-0.795	-0.543	-2.221	-1.755	-0.52	-0.583	-0.948	-1.025	-0.545	-0.571	-1.594	-0.901	-0.432	-0.805	-1.121
509577	Hs.314784 ESTs | IMAGE:49842 || 110632	-0.638	-0.043	-0.048	0.031		0.235	-0.11	-0.262	0.085		-2.811	-2.415	-0.37	-0.913	-1.758	-1.585	-0.235	-0.611	-2.024	-1.061	-0.502	-0.335	-1.471
21676	Hs.325907 ESTs, Moderately similar to DIP_HUMAN DIP PROTEIN [H.sapiens] | IMAGE:1671582 || 162104	-0.686	-0.481	-0.216	0.393	0.075	-0.123	-0.248	0.11	-0.973	-1.931	-3.289		-0.528	-1.481	-1.876	-2.053	-0.443	-1.139	-2.082	-2.449	-0.09	-0.853	-2.289
520076	Hs.327796 ESTs, Weakly similar to ALU5_HUMAN ALU SUBFAMILY SC SEQUENCE CONTAMINATION WARNING ENTRY [H.sapiens] | IMAGE:506016 || 220529	0.987	-0.238	-0.703	-0.454	-0.042	-0.31	-0.425	0.003	-0.39	-1.328	-2.206	-2.36	-0.985	-1.628	-2.073	-1.01	0.85	-1.576	-2.079	-0.496	-0.007	-0.6	-1.236
506508	Hs.38218 ESTs | IMAGE:430169 || 116147	-0.351	-0.846	-0.191	-0.332	-0.06	-0.738	-1.003	-0.205	-0.878	-2.556	-3.784		-0.543		-2.151	-3.048	-0.978	-2.064	-2.887	-3.064	-0.775	-2.168	-2.824
522035	Hs.4283 ESTs | IMAGE:40154 || 225194	-0.743	-0.628	-1.003	-0.074	0.018	-0.3	-0.675	-0.277	-0.52	-1.898	-2.086	-1.41	-0.105	-1.278	-1.193	-0.93	-0.84	-1.136	-1.379	-1.826	-0.237	-1.2	-1.406
3514	Hs.4283 ESTs | IMAGE:686371 || 185290	0.067	-0.858		0.336	0.298	-0.31	-0.775	0.093	-0.82	-1.858	-2.136	-1.36	0.045		-1.613	-1.15	-0.6	-1.236	-0.769	-0.986	-0.117	-0.95	-1.576
509498	Hs.5740 ESTs | IMAGE:51700 || 103930	0.664	0.129	-0.366	0.193	0.605	0.207	-0.578	0.51	0.557	-0.861	-2.689		0.302	-1.331	-2.466		0.487	-0.669	-2.122	-1.559	0.17	-0.033
507248	Hs.76605 ESTs OR #Hs.293849 ESTs | IMAGE:502978 || 102270	0.972	-0.533	-0.378	0.871	0.423	-0.185	-0.14	0.628	0.095	-1.653	-1.101	-1.745	0.07	-1.993	-1.418	-0.795	-0.025	-1.421	-1.304	-0.091	-0.102	-0.935	-0.251
511	Hs.88013 ESTs | IMAGE:686383 || 187580	-0.748	0.087	-0.648	-0.459	0.063	-0.155	-0.19	-0.792	-0.505	-0.533	-1.741	-1.625	-0.17	-0.493	-1.458	-1.215	0.255	-0.381	-1.584	-1.041	-0.052	-0.315	-1.201
19496	Hs.88025 ESTs, Weakly similar to I38588 reverse transcriptase homolog [H.sapiens] | IMAGE:1370915 || 177358	-0.368	-1.263		0.711	-0.247	-0.495	-0.65	-0.412	-1.165	-2.083	-2.241	-1.145	-0.19		-1.888		-0.925	-1.621	-1.564	-0.361	-0.962	-1.365	-1.181
502460	Hs.95612 ESTs | IMAGE:544639 || 114347	1.312	-0.153	-0.968	-0.529	-0.527	-0.565	-0.56	-0.792	-0.505	-1.893	-1.011	-1.895	-0.67	-2.153	-1.568	-1.635	0.785	-1.861	-2.034	-0.581	-0.212	-0.965	-1.791
3516	HSA277276 #rapa-2 (rapa gene) OR #Hs.249205 ESTs, Weakly similar to ZN91_HUMAN ZINC FINGER PROTEIN 91 [H.sapiens] | IMAGE:686401 || 185293	1.342	0.587	0.992	0.841	0.233	-0.245	0.75	0.278	0.285	-1.033	-2.121	-2.595		0.257	-1.158	-0.275	0.355	-1.011	-0.904	-1.641	0.248	0.125	-0.981
531935	HSPA6 heat shock 70kD protein 6 (HSP70B') | IMAGE:2310335 || 313946	-0.113	-0.218	-0.013	0.396	0.148	0.19	0.075	0.093	-0.01	-0.718	-1.036	-1.88	0.245	-0.518	-1.693	-1.42	-0.02	-0.266	-1.289	-1.786	0.043	-0.5	-1.786
528375	HSU47926 hypothetical protein B | IMAGE:1734754 || 310171	-1.841	0.884	-0.641	-1.032	-0.27	-0.348	-0.463	-1.135	-0.888	0.004	-0.784		-0.743	-0.256	-0.391	-1.638	-0.108	-0.544	-1.807		-0.465	-0.868	-0.574
502839	HSU79266 protein predicted by clone 23627 | IMAGE:358162 || 105589	-1.506	0.129	-0.826	-0.497	-0.175	-0.363	-0.448	-1.14	-0.853	-1.071	-2.169	-2.163	-0.688	-1.101	-1.266	-1.583	-0.153	-0.879	-1.852	-1.219	-0.64	-1.333	-1.259
507374	HTR2B 5-hydroxytryptamine (serotonin) receptor 2B | IMAGE:272690 || 104750	0.407		1.107	0.196	-0.802	-0.3	-0.365	0.123	-0.48	-1.298	-1.256	-1.67	-0.515	-1.128	-0.733	-1.52	-0.92	-1.156	-1.209	-1.606	-0.757	-0.64	-2.126
501988	Human SnRNP core protein Sm D2 mRNA, complete cds" | IMAGE:79688 || 115282	-0.998	-0.213	-0.478	-0.439	0.073	-0.595	-0.06	-0.862	-0.795	-1.223	-1.401	-2.085	-0.36	-1.323	-1.998	-2.015	-0.075	-0.931	-1.904	-1.781	-0.252	-0.955	-2.081
508407	ID3 inhibitor of DNA binding 3, dominant negative helix-loop-helix protein | IMAGE:756405 || 112604	-1.328	0.337	0.042	0.131	-0.137	-0.365	0.19	-0.822	-0.715	-1.833	-1.731	-2.285	-0.78	-1.333	-1.548	-1.565	-0.055	-1.391	-1.714	-1.471	-0.672	-1.395	-1.521
500324	IGFBP1 insulin-like growth factor binding protein 1 | IMAGE:668685 || 107225	-0.583	-0.928	-0.883	-0.774	-0.992	-0.48	-0.375	-1.247	-0.65	-0.328	-1.906	-2.04		-0.168	-1.643	-1.22	-0.43	0.044	-1.719	-1.276	-0.477	-0.77	-1.146
27728	IGKC immunoglobulin kappa constant | IMAGE:725263 || 178206	-1.016	-0.861	-0.976	-0.177	-0.135	-0.293	-0.358	-0.44	-0.463	-1.091	-1.979	-1.613	-0.048	-1.011	-1.896	-1.263	-0.643	-0.899	-1.692	-0.989	-0.05	-0.863	-1.159
26958	IL13RA1 interleukin 13 receptor, alpha 1 | IMAGE:26784 || 163274	0.529	-0.146	-0.771	-0.432	-0.12	-0.168	-0.403	-0.555	-0.328	-1.226	-2.594	-3.268		-1.396	-2.361	-3.198	-0.238	-1.024	-2.197	-3.244	-0.225	-1.438	-3.214
26440	IL13RA1 interleukin 13 receptor, alpha 1 | IMAGE:297055 || 184477	-0.353	-0.438	-0.803	-0.304	0.178	-0.32	-0.395	-0.597	-0.26	-1.048	-2.866		0.055	-1.498	-2.493	-3.34	-0.41	-0.906	-1.909	-3.166	0.063	-0.99
27732	IL13RA1 interleukin 13 receptor, alpha 1 | IMAGE:726735 || 177780	0.852	-0.033	-1.438	-0.699	-0.247	0.145	-0.13	-0.622	-0.445	-1.443	-2.671	-3.355	-0.56	-2.053	-2.588	-3.325	0.065	-0.961	-2.274	-3.011	-0.322	-1.265	-4.021
501060	IL13RA1 interleukin 13 receptor, alpha 1 | IMAGE:755037 || 103401	-0.496	-0.551	-0.906	-0.057	0.295	-0.283	-0.688	-0.82	-0.673	-0.611		-2.123	0.172	-0.871	-1.416	-2.283	-0.293	-0.379	-0.862	-2.319	0.13	-0.563	-2.109
19253	IL16 interleukin 16 (lymphocyte chemoattractant factor) | IMAGE:701504 || 161078	0.067	0.362	0.457	0.746	0.058	-0.17	0.255	0.263		-0.188	-2.386	-1.94		-0.138	-0.723	-1.04		-0.276	-0.509	-1.336	-3.997	0	-0.616
29284	IL18RAP interleukin 18 receptor accessory protein | IMAGE:2355503 || 320396	-0.711	-0.126	-0.651	0.168	0.31	-0.538	0.007	-0.235	-1.188	-3.266	-2.684		-0.263		-2.651	-4.208	-0.428	-2.914	-2.047	-3.384	-1.885	-3.088	-3.654
500317	IL1R2 interleukin 1 receptor, type II | IMAGE:233583 || 110767	0.184	0.259	0.544	0.753	0.765	0.177		0.64			-1.609		0.522	-1.151	-1.006	-2.243	0.327	-0.609	-0.692	-2.449	0.71	-0.113	-2.129
529529	IMAGE:567308 || 310926	-1.466	-1.021	-0.746	-0.957	-0.215	-1.103	-0.718	-1.13	-1.363	-1.091	-1.369	-1.793	-0.228	-0.681	-1.076	-1.803	-0.733	-1.039	-1.782	-0.669	-1.09	-0.513	-1.259
508811	IMPA2 inositol(myo)-1(or 4)-monophosphatase 2 | IMAGE:32299 || 105550	-1.346	-0.381	-0.866	-0.487	0.285	-0.283	-0.048	-0.8	-0.763	-1.131	-1.889	-2.553	-0.278	-1.381	-1.386	-1.943	-0.353	-0.929	-2.512	-1.909	-0.03	-1.683	-1.929
28294	INPP5D inositol polyphosphate-5-phosphatase, 145kD | IMAGE:365437 || 178404	-0.966	-0.821	-0.746	0.153	-0.295	-0.103	-0.468	-0.11	-0.533	-2.381	-3.389	-2.123	-0.328	-1.941	-2.106	-2.063	-0.323	-1.419	-1.992	-1.609	0.16	-1.083	-1.499
501636	INSR insulin receptor | IMAGE:427812 || 118412	-0.613	-0.548	-1.323	-0.514	-0.132	-0.48	-0.865	-0.607	-0.73	-0.828	-2.576	-2.56	-0.275	-1.308	-1.213	-2.92	-0.56	-0.986	-2.419	-2.756	0.353	-1.42	-2.646
12804	ITGA4 integrin, alpha 4 (antigen CD49D, alpha 4 subunit of VLA-4 receptor) | IMAGE:1317378 || 182708	0.806	-0.159	-0.854	-0.385	0.317	0.059	-0.826	-0.018	-0.811	-0.599	-1.997	-2.421	-0.456	-1.269	-1.774		0.609	-1.267	-1.49	-0.407	-0.278	-0.581	-1.077
26140	ITGA4 integrin, alpha 4 (antigen CD49D, alpha 4 subunit of VLA-4 receptor) | IMAGE:235135 || 116561	-0.306	-0.411	-0.656	-1.117	0.145	-0.473	-0.738	-1	-0.333	-1.061	-1.869		0.072	-0.991	-2.136		-0.373	-0.839	-1.922	-2.399	0.42	-0.943	-2.049
28038	ITGB7 integrin, beta 7 | IMAGE:1337232 || 161471	0.922	0.287	0.052	-0.019	0.413	0.145	0.04	0.208	-0.585	-0.123	-1.791	-2.625	-0.67	-1.113	-1.788	-1.485	0.995	-1.141	-1.534	-1.371	0.088	-0.065	-1.921
13704	ITGB7 integrin, beta 7 | IMAGE:1337232 || 161471	0.694	0.119	-0.346	0.113	0.535	0.477	0.052	-0.09	0.147	0.179	-1.239		-0.478	-0.451	-1.866	-1.313	0.097	-0.539	-1.212	-1.719	-0.18	-0.283	-2.319
22886	ITGB7 integrin, beta 7 | IMAGE:2107532 || 192337	-0.691	-0.126	0.049	0.168	0.16	-0.148	0.097	-0.295	-0.558	-0.056	-0.994	-1.828	-0.203	-0.446	-0.911	-1.818		-0.144	-1.287	-1.744	0.075	-0.328	-1.954
531712	ITGB7 integrin, beta 7 | IMAGE:2107532 || 192337	-1.153	-0.178	-0.263	-0.114	0.138	-0.15	-0.125	-0.627	-0.33	-0.208	-1.246	-2.02	-0.515	-0.308	-0.943	-1.81	0.09	-0.236	-1.529	-1.586	-0.147	-0.58	-1.436
4110	ITGB7 integrin, beta 7 | LCP:96 || 192413	0.329	-0.236	0.029	-0.372	-0.03	-0.208	-0.023	-0.485	-0.348	-0.446	-0.974	-2.058	-0.253	-0.626	-1.051	-1.808	0.272	-0.454	-0.617	-1.834	-0.155	-0.728	-1.794
25230	ITGB7 integrin, beta 7 | LCP:96 || 249256	1.022	0.017	0.102	-0.539	0.233	0.265	0.34	-0.042	-0.475	-0.343	-1.351	-2.235	-0.64	-0.543	-1.608	-1.535	0.395	-0.831	-1.404	-1.401	0.338	-0.165	-1.741
500276	KCNH2 potassium voltage-gated channel, subfamily H (eag-related), member 2 | IMAGE:770012 || 117992	0.089	-1.146		-1.632	-0.3	-0.168	-1.253	-0.675		-0.426			-1.213	-0.626	-1.271		0.412	-0.684	-1.837	-1.244	-0.225	-0.968	-1.774
531759	KCNS3 potassium voltage-gated channel, delayed-rectifier, subfamily S, member 3 | IMAGE:2138030 || 317190	-0.963	1.272		0.306	-0.352		-1.165	-0.737	-0.85	-0.298	-0.036	-2.12	-1.395	-0.788	1.407	-1.99	0.31	-0.926		0.254	-1.187	-1.8	-0.156
10421	KHK ketohexokinase (fructokinase) | IMAGE:1269580 || 181285	0.122		-0.388	-0.219	-0.327	-0.395	-0.07	-0.562	-0.365	-0.103	-1.231	-1.675	-0.53		-0.838	-1.675	-0.265	-0.801	-0.934	-1.211	-0.512	-0.955	-1.881
501059	KHK ketohexokinase (fructokinase) | IMAGE:77897 || 118411	-1.163	-0.128	-0.403	-0.084	0.148	-0.85	-0.115	-0.377	-0.63	-0.638	-1.186	-1.83	-0.305	-0.578	-0.983	-1.8	0.1	-0.896	-1.649	-0.716	-0.267	-0.38
507494	KIAA0057 TRAM-like protein | IMAGE:207550 || 104352	0.759	-0.496	-0.671	0.118	-0.19	0.022	-0.673	0.495	-0.518	-0.806	-1.824	-2.258	-0.653	-0.826	-1.611	-2.198	0.432	-1.104	-1.597	-0.674	0.355	-0.658	-1.214
501829	KIAA0174 KIAA0174 gene product | IMAGE:79710 || 105447	-0.411	0.564	-0.501	0.228	0.43	-0.208	-0.083	-0.415	-0.508		-3.804	-2.718	0.587	-1.806	-2.481	-2.918	0.132	-1.324	-2.157	-2.874		-1.478	-2.724
528038	KIAA0436 putative L-type neutral amino acid transporter | IMAGE:813491 || 307447	0.974	-0.581	-1.056	0.113	-0.435	-0.423	-0.578	-0.23	-0.623	-0.931	-1.479	-1.983	-0.638	-1.431	-1.876	-1.563	0.607	-0.509	-1.602	-0.489	0.09	-0.173	-1.519
501951	KIAA0513 KIAA0513 gene product | IMAGE:51899 || 120595	-0.766	-0.491		0.123	-0.615	-0.293	-0.218	-0.45	-0.423	-1.591	-2.149	-1.823	-0.628	-2.131	-2.186	-1.763	0.207	-1.659	-1.902	-1.679	-0.79	-1.723	-1.839
503153	KIAA0561 KIAA0561 protein | IMAGE:203350 || 104895	-1.041	-0.556	-0.601	-0.052	0.03	-0.428	-0.143	-0.195	-0.598	-1.036		-1.728	-0.543	-0.976	-1.551	-1.258	-0.438	-0.864	-1.807	-1.784	-0.095	-1.248	-1.044
509614	KIAA0599 KIAA0599 protein | IMAGE:67696 || 101926	-1.006	-0.321	-0.406	0.053	-0.025	-0.303	0.022	-0.5	-0.313	-1.251		-2.163	-0.618	-1.441	-2.146	-1.593	-0.113	-1.439	-2.642	-1.419	-0.25	-1.103	-1.619
505663	KIAA0747 KIAA0747 protein | IMAGE:809685 || 101296	0.827	-0.338	0.197	0.476	0.038		0.375	0.263	0.14	-0.088	-1.666			-0.188	-1.223	-1.73	-0.09	-0.326	-1.029	-1.896	0.423	-0.32	-1.386
14664	KIAA0930 KIAA0930 protein | IMAGE:1355330 || 179814	1.154	0.519	0.244	-0.017	0.675	0.347	0.732	0.28	0.027	-1.751	-2.629	-2.583	0.092	-2.081	-2.546	-1.693	0.417	-2.039	-2.372	-2.009	0.28	-1.683	-1.459
542276	KIAA0992 palladin | IMAGE:2542582 || 331160	0.512	-0.333	-0.848	-0.749	0.103	0.305	-0.86	-0.502	0.395	-1.253	-2.711		-0.24	-2.213	-2.668	-2.655	-0.045	-1.171	-1.374	-2.331	0.138	-0.925	-2.281
518918	KIAA1014 #KIAA1014 protein OR #Hs.326234 ESTs, Highly similar to T46422 hypothetical protein DKFZp434M2023.1 [H.sapiens] | IMAGE:277706 || 222822	0.801	-0.054	-0.819	-0.59	-0.578	-0.356	-0.781	0.157	-0.586	-1.064	-1.152	-1.696	-0.981	-0.934		-1.686	0.014	-0.462	-1.575	-0.992	-0.473	-0.776	-1.832
502867	KIAA1691 KIAA1691 protein | IMAGE:248256 || 116071	0.442	0.337	-0.388	0.601	-0.167	-0.135	0.1	-0.112	-0.455	-0.873	-1.621	-2.065	0.1	-0.983	-1.378	-1.705	-0.215	-0.761	-1.314	-1.701	-0.102	-1.045	-1.931
507304	KIAA1717 KIAA1717 protein | IMAGE:505047 || 105148	-1.326	-0.391	-0.856	-0.517	-0.005	-0.253	-0.288	-0.83	-0.653	-1.211	-1.459	-2.293	-0.268	-1.041	-0.346	-1.293	-0.393	-0.389	-1.692	-1.359	-0.28	-1.673	-1.059
531561	KRT16 keratin 16 (focal non-epidermolytic palmoplantar keratoderma) | IMAGE:1486533 || 312111	-1.203	-0.268	-0.553	-0.264	-0.352	-0.68	-0.305	-0.847	-0.79	-0.668	-1.786	-1.95	-0.595	-0.748	-1.133	-1.18	-0.27	-0.926	-1.599	-1.186	-0.687	-0.91	-1.326
25993	KRT8 keratin 8 | IMAGE:897781 || 110057	0.037	-0.918	-0.193	0.496	-0.792	-0.74	-0.185	-0.997	0.07	-1.588	-0.386	-0.84	-0.095	-1.278	-2.633	-0.94	-0.75	-0.856			-0.827	-0.86	-2.596
11958	LASP1 LIM and SH3 protein 1 | IMAGE:1302498 || 294427	0.457	-0.228	-0.423	0.306	-0.252	0.21	-0.075	-0.127	-0.39	-0.738	-1.636	-1.59	0.035	-0.938	-0.933	-0.91	-0.04	-0.646	-1.129	-1.376	-0.067	-1.03	-1.836
24372	LBR lamin B receptor | IMAGE:1370570 || 178524		0.462	-0.173	0.156	-0.072	0.05	-0.225	0.163	0.3	-2.178	-2.186	-1.99	-0.665	-1.918	-2.333		0.88	-2.336	-1.379	-0.346	-0.317		-1.776
27939	LIMK1 LIM domain kinase 1 | IMAGE:1086811 || 178263	-0.856	-0.951	-0.906	0.413	-0.155	-0.513	-0.268	-0.05	-0.913	-1.801	-1.939	-1.673	-0.488	-1.121	-1.726	-1.163	-0.793	-1.249	-2.062	-1.819	-0.78	-1.283	-1.449
522116	LOC51611 CGI-30 protein | IMAGE:854122 || 226055	1.259	0.354	-0.271	-0.622	-0.08	-0.008	-0.063	0.175	-0.268	-0.986	-1.294	-1.678	-0.573	-0.876	-1.741	-1.268	0.102	-1.344	-1.777	-0.934	0.185	-0.278	-1.234
504993	LOC56998 beta-catenin-interacting protein ICAT | IMAGE:144878 || 111628	-1.343	0.302	-0.793	-0.404	0.058	-0.07	-0.295	-1.027	-0.54	-0.808	-1.496	-2.67	-0.775	-0.988	-1.533	-2.64	0.12	-0.646		-2.036	-0.357	-1.25	-1.486
515416	LOC64174 putative dipeptidase | IMAGE:786302 || 100951	-0.593	-1.018	-0.083		-0.202	-0.4	-0.055	0.093	-0.33	-0.508		-2.56	-0.405	-0.208	-1.063	-1.29	-0.37	-0.776	-1.359	-2.156	-0.237	-0.56	-1.796
500488	LRP1 low density lipoprotein-related protein 1 (alpha-2-macroglobulin receptor) | IMAGE:810551 || 106241	-1.216	-0.341	-0.616	-0.777	0.085	-0.333	-0.118	-0.89	-0.823	-0.991	-1.849	-2.963	-0.558	-1.091	-1.326	-2.593	-0.323	-0.809	-2.402	-2.329	-0.25	-1.013	-2.199
29125	LTA4H leukotriene A4 hydrolase | IMAGE:664771 || 320314	-1.361	-0.806	-0.781	-0.292	-0.46	-0.768	0.037	-1.105	-0.728	-1.046	-1.524	-2.318	-0.883	-1.066	-1.701	-1.418	-0.398	-0.884	-1.287	-1.214		-0.398	-1.844
27831	LY64 lymphocyte antigen 64 (mouse) homolog, radioprotective, 105kD | IMAGE:814979 || 161311	-0.386	-0.441	-0.076	0.393	0.225	0.047	0.472	-0.09	-0.353		-1.819	-1.983	0.062		-1.556	-1.653	-0.113	-1.629	-1.802	-1.669	0.31	-1.403
26410	MACMARCKS macrophage myristoylated alanine-rich C kinase substrate | IMAGE:263925 || 320579	-0.701	-0.056	-0.221		0.46	0.132	0.237	-0.535	-0.288	-0.356	-1.284	-2.038	-0.153	-0.396	-0.801	-2.208	-0.138	-0.194	-0.887	-2.384	0.245	-0.568	-1.894
511700	MAD4 Mad4 homolog | IMAGE:730036 || 100246	1.162	0.527	-0.448	-0.259	-0.117	-0.145	-0.11	-0.172	-0.525	-1.623	-1.691	-3.185	-0.98	-1.503	-1.488	-1.925	1.165	-1.801	-1.794	-1.251	0.068	-0.615	-2.011
505610	MAD4 Mad4 homolog | IMAGE:782578 || 110329	0.597	0.392	0.377	-0.184	0.808	0.52	0.245	0.493	0.32	-0.908	-2.686	-2.74	-0.235	-0.598	-1.813	-1.58	0.25	-0.566	-1.079	-1.556	-0.147	0.13	-1.526
13476	MAPK3 mitogen-activated protein kinase 3 | IMAGE:1334981 || 182349	0.047	-0.278	-0.633	-0.554	-0.212	-0.43	-0.145	-0.887	-0.8		-1.506	-2.19	-0.535	-1.538	-1.103	-1.76	-0.17	-0.966	-1.359	-1.886	-0.417	-1.6	-2.296
501160	MAPK3 mitogen-activated protein kinase 3 | IMAGE:809939 || 111050	-1.123	-0.148	-0.743		0.208	-0.34	-0.235	-0.707	-0.66	-0.638	-1.526	-2.41	-0.265	-0.648	-1.223	-1.58	-0.06	-0.816	-1.509	-1.606	-0.257	-1	-1.506
507976	MAPRE2 microtubule-associated protein, RP/EB family, member 2 | IMAGE:133518 || 100160	-0.657	-0.332	-0.307	0.042	-0.296	-0.344	-0.089	-0.381	-0.534		-2.64	-1.624	-0.319	-0.762	-1.517	-1.094	-0.074	-0.63	-1.793	-1.08	-0.291	-0.634	-1.12
26574	MEF2C MADS box transcription enhancer factor 2, polypeptide C (myocyte enhancer factor 2C) | IMAGE:489530 || 320663	1.442	0.367	-0.418	0.301	-0.097	-0.055	-0.56	0.148	-0.165	-0.853	-1.721	-2.405	-0.26	-1.183	-1.648		0.585	-1.641	-1.834	-1.061	0.238	0.135	-1.691
509464	MGC10812 #hypothetical protein MGC10812 OR FKBP8 #FK506-binding protein 8 (38kD) | IMAGE:83506 || 119338	-1.191	-0.756	-0.711	-0.502	-0.45	-0.948	-0.213	-0.955	-1.288	-0.926	-2.004	-2.038	-0.293	-0.776	-1.501	-1.368	-0.108	-0.954	-1.977	-1.364	-0.715	-0.608	-1.704
518991	MGC4365 hypothetical protein MGC4365 | IMAGE:280784 || 223012	-1.113	-0.038	-0.703	-0.004	-0.272	-0.26	-0.135	-0.847	-0.37	-0.908	-1.116	-1.95	-0.475	-1.018	-1.493	-1.68	-0.1	-1.076	-1.849	-1.566	-0.567	-1.39	-1.816
22304	MGC4607 hypothetical protein MGC4607 | IMAGE:2021481 || 188334	-1.581	-0.226	-0.231	-0.012	0.25	-0.098	0.297	-0.395	-0.638		-1.264	-1.728	-0.443	-0.806	-1.601	-0.948	-0.028	-0.764	-1.227	-1.344	-0.295	-0.838	-1.204
509585	MGP matrix Gla protein | IMAGE:83180 || 107553	-1.213	-1.248	-0.703	-0.244	-0.362	-0.83	-0.635	-0.577	-1.39	-1.438	-2.096	-2.12	-0.705		-1.693	-2.01	-1.03	-1.006	-2.019	-1.426	-0.847	-0.7	-1.776
511281	MGP matrix Gla protein | IMAGE:898076 || 98612	-1.511	-0.586	-1.131	-0.242	-0.58	-0.528	-0.713	-1.075	-0.958	-1.286	-2.344	-2.208	-0.713	-1.336	-1.631	-1.608	-0.558	-0.944	-1.987	-1.614	-0.915	-1.098	-1.754
20628	MGST2 microsomal glutathione S-transferase 2 | IMAGE:1372042 || 163216	0.762	0.027	-0.318	0.191	-0.087	-0.055	0.04	-0.002	0.115	-0.383	-0.941	-2.045		-0.133	-1.018	-1.665	0.165	-0.531	-0.874	-1.881	0.408	-0.545	-1.921
28810	MGST2 microsomal glutathione S-transferase 2 | IMAGE:344432 || 110683	-0.546	-0.121	-0.746	0.333	0.145	-0.293	-0.328	-0.32	-0.423	-0.251	-1.749		0.242	-0.451	-1.316	-2.523	-0.013	-0.309	-1.322	-2.469	0.38	-0.683	-2.329
508814	MGST2 microsomal glutathione S-transferase 2 | IMAGE:344432 || 110683	0.544	-0.151	-0.636	0.063	-0.205	-0.293	-0.178	-0.39	-0.213	-0.371	-1.469	-2.933	0.152	-0.711	-1.626	-2.573	-0.073	-0.719	-1.582	-2.499	0	-0.733	-2.839
15649	Mid1 midline 1 | IMAGE:1240592 || 178503	-1.474	0.401	-0.974	-1.295	-0.453	-0.171	-0.466	-1.818	-0.421	0.081	-0.587	-2.201	-0.886	-0.329	-0.454	-1.681	-0.081	-0.157		-0.167	-0.618	-1.111	-0.517
501040	MLLT7 myeloid/lymphoid or mixed-lineage leukemia (trithorax (Drosophila) homolog); translocated to, 7 | IMAGE:70349 || 108939	-1.25	-1.135	-1.2	-0.751	-0.299	-1.457	-0.732	-1.274	-1.337	-0.845	-1.753	-2.067	-0.542	-1.245	-1.6	-1.857	-0.457	-1.263	-2.166	-1.073	-0.654	-0.987	-1.923
501575	MNDA myeloid cell nuclear differentiation antigen | IMAGE:260200 || 103683	-0.188	-1.883	-0.118	0.821	0.093	-0.665	-0.37	-0.772	-0.945	-1.593	-0.461		-0.01		-1.878	-1.065	-0.165	-0.651	-1.734	-1.301	-0.142	-0.255
501583	MRC1 mannose receptor, C type 1 | IMAGE:48886 || 100604		0.092	1.197	1.596	0.238	0.19	-0.085	2.423	0.41	-1.338	-1.866			-0.908	-0.733	-2.57	-0.03	-1.186	-0.299	-2.396	0.583	-0.12	-2.166
25990	MRC1 mannose receptor, C type 1 | IMAGE:48886 || 100604	-0.051	-0.386	0.519	1.168	0.2		-0.093	0.995	0.132	-1.486	-1.804		0.697	-0.686	-1.501	-2.878	-0.328	-0.264	-1.437	-2.864	0.265	0.262
26503	Myadm #myeloid-associated differentiation marker OR #Hs.327796 ESTs, Weakly similar to ALU5_HUMAN ALU SUBFAMILY SC SEQUENCE CONTAMINATION WARNING ENTRY [H.sapiens] | IMAGE:376708 || 184448	-1.528	-0.663	-0.888	-0.159	-0.237	-0.405	-0.54	-0.792	-0.835	-1.313	-2.531	-1.925	-0.94	-1.113	-1.938	-1.215	-0.415	-0.691	-1.994	-1.201	-0.552	-1.005	-1.091
517456	NCF4 neutrophil cytosolic factor 4 (40kD) | IMAGE:814123 || 110649	-0.108	-0.243	0.112	0.441	0.313	-0.675	0.45	-0.292	-0.465	-0.963	-1.461	-1.645	-0.03	-1.103	-1.808	-1.465	0.495		-1.764	-1.711	0.088	-0.275	-1.971
27679	NDR serine threonine protein kinase | IMAGE:685909 || 186520	-1.261	-1.046	-1.071	0.258	-0.29	-0.168	-0.503	-0.995	-0.528	-0.666	-1.854	-1.728	-0.473	-0.746	-1.951	-1.138	-0.358	-0.604	-1.337	-1.064	-0.875	-0.708	-1.064
510394	NPTX2 neuronal pentraxin II | IMAGE:971372 || 115550	-0.946	-0.581	-1.216	-1.267	-0.185	-0.953	-0.898	-1.37	-0.703	-1.131	-1.979	-2.903	-0.178	-1.011	-1.916	-2.513	0.087	-1.029	-2.532	-2.109	-0.34	-1.123	-1.999
500624	NRG1 neuregulin 1 | IMAGE:155716 || 118371	1.684	0.359	0.094	0.113	0.455	0.257	-0.018	0.44	0.707	-0.301	-2.299		0.972	-0.421	-2.376	-3.313	0.357	-0.369	-2.172	-2.609	0.22	-0.463	-2.439
527950	NRG1 neuregulin 1 | IMAGE:52193 || 163376	-1.108	-0.363	0.082	0.051	-0.147	-0.525	0.02	-0.502	-0.575	-0.693	-1.551		-0.23	-0.223	-1.848		-0.145	0.019	-2.044	-2.631	-0.322	0.145
28965	NRG1 neuregulin 1 | IMAGE:52193 || 163376	-0.343	-0.298	-0.523	-0.234	0.148	-0.1	-0.015	-0.417	-0.26	-0.048	-1.106	-1.77	0.595	0.112	-1.313	-2.16	-0.4	0.254	-1.649	-2.056	0.113	0.15	-1.936
522835	NT5 5' nucleotidase (CD73) | IMAGE:281892 || 223483	0.552	-0.103	-0.298	0.341	-0.437	-0.535	-0.18	0.218	-0.405	-0.723	-1.801	-2.185	-0.2	-0.653	-1.488	-1.835	-0.425	-0.851	-1.544	-1.421	-0.332	-0.895	-1.891
511095	NTE neuropathy target esterase | IMAGE:626555 || 108992	-0.983	-0.378	-0.773	-0.044	-0.282	-0.6	-0.285	-1.217	-0.48	-1.588	-1.906	-1.63	-0.545	-1.908	-1.703	-1.07	0.28	-1.066	-1.699	-0.956	-0.747	-1.23	-1.626
517120	NTRK3 neurotrophic tyrosine kinase, receptor, type 3 | IMAGE:971199 || 101533	-1.091	-0.216	-0.371	-0.422	-0.28	-0.758	0.037	-0.845	-1.098		-1.134	-2.398	-0.073	-0.676	-1.621	-1.688	0.322	-0.404	-1.587	-1.704	-0.755	-0.528	-1.654
509414	NUP214 nucleoporin 214kD (CAIN) | IMAGE:194353 || 103041	1.094	-0.011	-0.396	-0.037	0.125	-0.023	-0.318	-0.05	-0.563	-1.011	-2.109	-2.093	-0.238	-1.291	-1.876	-1.523	0.737	-1.649	-1.102	-1.229	0.51	-0.743	-1.469
508333	NUP214 nucleoporin 214kD (CAIN) | IMAGE:743188 || 110684	0.329	0.094	-0.561	0.008		-0.258	-0.273	-0.595	-0.028	-0.726	-2.344	-1.628	0.557	-1.506	-1.711	-1.798	0.202	-1.234		-2.084	0.785		-1.744
26625	NUP214 nucleoporin 214kD (CAIN) | IMAGE:771775 || 320327	-1.171	-0.736	-0.941		0.04	-0.568	-0.393	-1.005	-0.828	-1.206	-1.814	-1.878	-0.283	-1.416	-1.611	-1.938	-0.338	-1.364	-1.877	-1.914	-0.025	-1.578	-1.684
517034	P2RY6 pyrimidinergic receptor P2Y, G-protein coupled, 6 | IMAGE:452588 || 118594	-0.161	0.504	0.129	0.558	0.81	0.442	0.387	0.845	0.472	-1.346	1.046	0.882	0.917	-1.976	0.059	1.622	0.712	-1.554	1.023	0.916	-0.125	-1.658	0.376
28879	P2Y5 purinergic receptor (family A group 5) | IMAGE:196488 || 112029	-0.651	-1.116	-0.001	0.038	-0.46	-0.278	-0.283	-0.815	-0.528	-1.556	-0.184	-0.838	-0.253	-1.686	-0.631	-0.928	-0.798	-1.694	-0.657	-0.444	-0.885	-1.628	-1.344
508793	P2Y5 purinergic receptor (family A group 5) | IMAGE:303109 || 119872	-1.006	-1.041	-1.156	-0.377	-0.135	-0.723	-0.448	-0.79	-0.943	-1.801	-1.089	-1.463	-0.008	-1.791	-1.336	-1.463	-0.983	-1.699	-1.342	-1.379	-0.58	-1.303	-1.719
517016	PAK1 p21/Cdc42/Rac1-activated kinase 1 (yeast Ste20-related) | IMAGE:1405689 || 112526	1.209	0.124	-0.601	-0.142	0.46	0.112	-0.373	0.225	0.622	-1.146	-2.244	-2.188	0.877	-1.726	-2.501	-1.818	0.222	-1.124	-1.987	-1.774	-0.105	-1.178	-1.824
515471	PAK1 p21/Cdc42/Rac1-activated kinase 1 (yeast Ste20-related) | IMAGE:53110 || 109512	-0.516	-0.361	-0.866	-0.307	0.085		-0.468	-0.79	-0.283	-1.451	-2.799	-2.343	0.282	-1.711	-2.246	-2.473	-0.203	-1.339	-2.732	-2.449	0.05	-1.673	-2.389
511661	PAK1 p21/Cdc42/Rac1-activated kinase 1 (yeast Ste20-related) | IMAGE:595200 || 110314	-0.69	-0.585	-0.75	-0.301				-0.784	-0.487	-1.975	-2.683	-2.817	0.348	-2.205	-2.6	-2.667	-0.277	-1.783	-2.696	-2.383	0.136	-1.637	-2.733
19220	PARVG parvin, gamma | IMAGE:712107 || 160945	-1.156	-1.351	-0.586	0.843	-0.455	-1.493	-0.228	-0.76	-0.473	-1.791	-0.509	-0.343	-1.618	-1.791	-1.846	-0.703	1.157	0.001	-0.372	-1.029	-0.07	-0.043	-0.819
24296	PC4 activated RNA polymerase II transcription cofactor 4 | IMAGE:1334097 || 182340	-1.771	-1.736	-1.771	-1.042	-0.39	-0.868	-1.193	-1.965	-1.148	-1.336	-1.094	-0.708	-0.093	-1.016	-1.071	-0.198	-1.098	-0.954	-0.897	0.086	-0.525		-0.494
500851	PDK2 pyruvate dehydrogenase kinase, isoenzyme 2 | IMAGE:49860 || 105459	-0.449	0.006	-0.549	-0.14	-0.038		-0.161	-0.413	-0.206		-1.542	-1.996	-0.341	-0.704	-0.739	-1.816	-0.246	-0.312	-0.865	-1.872	0.527	-0.966	-1.602
508456	PDXK pyridoxal (pyridoxine, vitamin B6) kinase | IMAGE:590640 || 105832	-1.333	-0.388	-0.893	-0.884	-0.132	-0.74	-0.395	-1.147	-0.76	-0.718		-1.76	-0.065	-0.968	-1.003	-1.52	-0.17	-0.546	-1.719	-1.206	-0.217	-1.59	-1.436
18273	PECAM1 platelet/endothelial cell adhesion molecule (CD31 antigen) | IMAGE:1235138 || 177712	-0.896	-0.611	-0.606	-0.527	0.005	-0.333	-0.408	-0.67	-0.473	-0.761	-1.769	-2.323	0.112	-0.761	-1.776	-2.013	-0.383	-0.339	-1.822	-2.629	0.1	-0.353	-2.529
500179	PECAM1 platelet/endothelial cell adhesion molecule (CD31 antigen) | IMAGE:130541 || 101409	0.652	0.247		0.431		-0.205		-0.012		-0.253	-1.161	-1.265	0.33	-0.283	-1.178	-1.795	-0.205	-0.841	-0.684	-1.651	0.268	-0.515	-1.661
500195	PEX12 peroxisomal biogenesis factor 12 | IMAGE:47142 || 100284	-0.761	-0.636	-0.891	-0.142	-0.05	-0.678	-0.493	-0.795	-0.808	-1.416	-1.624	-1.168	0.157		-1.461	-1.248	-0.208	-1.514	-2.087	-1.124	0.085	-1.908	-1.164
27723	PHKG2 phosphorylase kinase, gamma 2 (testis) | IMAGE:724426 || 178168	-1.281	-0.496	-0.621	-0.052	0.33	-0.178	-0.023	-0.535	-0.798	-0.866	-1.964	-1.968	-0.203	-0.936	-1.171	-1.278	-0.108	-0.824	-1.577	-1.684	0.025	-1.138	-1.324
505188	PLCB2 phospholipase C, beta 2 | IMAGE:810104 || 117001	0.109	-0.316	0.059		0.6	0.352	0.177	0.505	0.042	-0.776	-2.224		0.107	-1.086	-1.231	-2.358	0.122	-0.824	-1.157	-2.044	0.915		-1.914
24802	PLOD #procollagen-lysine, 2-oxoglutarate 5-dioxygenase (lysine hydroxylase, Ehlers-Danlos syndrome type VI) OR #Hs.275990 EST | IMAGE:1340486 || 161138	-0.761	-0.226	-0.951	-0.122	0.29	-0.458	-0.423	-0.955	-0.858	-1.196	-2.504		-0.203	-1.486	-1.221	-2.278	-0.228	-0.854	-1.497	-1.744	0.215	-1.478	-1.774
19455	PLOD #procollagen-lysine, 2-oxoglutarate 5-dioxygenase (lysine hydroxylase, Ehlers-Danlos syndrome type VI) OR #Hs.275990 EST | IMAGE:1340486 || 161138	-0.793	-0.268	-0.763	-0.584	0.088	-0.43	-0.425	-0.907	-0.68	-1.038	-2.446	-1.97	-0.165	-1.358	-1.433	-2.06	-0.43	-0.816	-2.319	-1.896	-0.077	-1.26	-1.686
500273	PLOD procollagen-lysine, 2-oxoglutarate 5-dioxygenase (lysine hydroxylase, Ehlers-Danlos syndrome type VI) | IMAGE:771323 || 118472	-0.726	0.029	-0.686	-0.557	0.045	-0.483	-0.388	-1.02	-0.763	-1.001	-2.169	-2.113	-0.058		-0.996	-2.073	-0.163	-0.779	-2.052	-1.789	0.04	-1.023
521105	PLXNB2 plexin B2 | IMAGE:1636176 || 223720	-0.976	-0.531	-1.016	-0.807	0.205	-0.603	-0.338	-1.29	-1.033	-2.021	-2.079	-2.563	-0.248		-1.796	-1.913	-0.383	-1.839	-2.342	-2.009	-0.29	-2.303	-1.909
500196	PMP22 peripheral myelin protein 22 | IMAGE:133273 || 107552	-0.251	-0.946	-0.961	0.138	0.13	-0.588	-0.633	-0.615	-0.668	-2.236	-2.244		0.857		-2.261	-1.588	0.002	-1.994	-2.217	-1.574	0.565	-2.828	-1.484
509715	POV1 prostate cancer overexpressed gene 1 | IMAGE:83920 || 106824	-1.066	-0.631	-0.736	-0.177	-0.305	-0.123	-0.108	-0.91	-0.603	-0.581	-1.569	-1.963	-0.648	-0.831	-1.696	-1.073	-0.533	-1.059	-1.742	-0.949	-0.6	-0.503	-1.479
511216	POV1 prostate cancer overexpressed gene 1 | IMAGE:85800 || 100902	-1.571	-0.416	-0.841	-0.252	-0.07	-0.498	-0.423	-1.095	-0.778	-0.676	-2.094	-2.448	-0.533	-0.666	-1.501	-1.608	-0.158	-0.954	-2.197	-1.334	-0.755	-0.968	-1.374
511466	PP2135 PP2135 protein | IMAGE:67741 || 110874	0.984	0.039	0.194	-0.137	-0.015	-0.233	0.172	0.45	0.087	-2.101	-2.269		0.132	-1.141	-2.316	-2.043	-0.473	-1.179	-2.322	-1.879	-0.43	-1.193	-1.459
520080	PP5395 hypothetical protein PP5395 | IMAGE:506575 || 224999	-0.071	-0.086	-0.341	0.168	0.4	-0.158	-0.013	-0.435	-0.318	-1.716	-2.934		0.327	-1.916	-2.461	-2.738	-0.188	-1.724	-2.527	-2.864	0.315	-2.018	-1.844
505406	PPOX protoporphyrinogen oxidase | IMAGE:504452 || 101254		-0.176	-0.451	0.028	-0.28	-0.108	-0.253	-0.235	-0.168	-0.586	-1.454	-1.698		-0.686	-1.121	-1.558	0.102	-0.904	-0.957	-1.664	-0.235	-1.078	-1.834
528634	PRCP prolylcarboxypeptidase (angiotensinase C) | IMAGE:2018808 || 310400	-0.706	-0.321	-0.756	-0.317	-0.085	-0.283	-0.458	-0.86	-0.533	-0.621	-2.979	-2.473	0.052	-0.891	-1.766	-2.253	-0.123	-0.429	-1.872	-2.199	-0.32	-0.563	-2.369
501710	PRKCBP1 protein kinase C binding protein 1 | IMAGE:814595 || 102558	0.759	-0.636	-1.571		-0.79	-0.348	-0.863	-0.065	-0.648	-1.036	-1.544	-1.838	-1.173	-0.986	-2.161	-1.448	0.632	-0.754		-0.454	-0.215	-0.498	-1.954
27199	PTGS1 prostaglandin-endoperoxide synthase 1 (prostaglandin G/H synthase and cyclooxygenase) | IMAGE:290563 || 163389	-1.326	-0.421	-1.366	-0.387	-0.305	-0.533	-0.948	-1.27	-0.873	-1.491	-3.199	-3.103	-0.498	-1.741	-2.786	-2.823	-0.473	-1.149	-2.842	-2.719	-0.57	-1.623	-2.509
26485	PTPRCAP protein tyrosine phosphatase, receptor type, C-associated protein | IMAGE:359474 || 184397	-1.446	-0.501	-0.756	-0.037	-0.935	-0.163	-0.638	-0.75	-0.583	-2.511	-3.399	-2.653	-0.988	-2.121	-2.426	-1.483	-0.373	-2.029	-2.222	-1.339	-0.77	-0.913	-1.529
28170	PTPRK protein tyrosine phosphatase, receptor type, K | IMAGE:42062 || 161406	0.604	0.049	0.004	-0.007	0.525	0.437	-0.428	0.31	0.197	-1.591	-2.679	-3.083	0.162	-2.471	-2.596	-1.433	0.647	-2.089	-1.912	-0.759	-0.17	-1.243	-0.909
541899	PYGL phosphorylase, glycogen; liver (Hers disease, glycogen storage disease type VI) | IMAGE:2435216 || 331298	-1.178	0.007	-0.738	-0.709	-0.577	-0.315	-0.88	-1.512	-0.385	-0.353	-1.831	-1.695	-0.42	-1.243	-1.518	-1.325	-0.125	-0.771	-2.134	-1.381	-0.722	-1.175	-1.281
502877	RAB2 RAB2, member RAS oncogene family | IMAGE:79520 || 110955	-0.662	-0.117	-0.462	-0.363	0.189	-0.469	-0.084	-0.736	-0.579	-1.587	-3.055	-3.489	0.236	-1.787	-2.622	-2.959	-0.039	-0.975	-3.218	-2.955	-0.106	-1.249	-3.005
505356	RAB39 RAB39 | IMAGE:811059 || 117411	-0.503	-0.278	-0.483		0.288	-0.32	-0.275	-0.937	-0.74	-1.258	-1.956		0.025	-1.768	-1.273		0	-0.776	-0.899	-1.766	0.283	-1.03	-1.566
26486	RABIF RAB interacting factor | IMAGE:359769 || 161192	-1.141	-0.546	-0.261	-0.302	-0.19	-0.248	0.167	-0.475	-0.758	-1.626	-1.694	-1.568	-0.773	-1.716	-1.831	-1.818	-0.778	-1.824	-1.977	-1.644	-0.755	-1.258	-1.784
19380	RABIF RAB interacting factor | IMAGE:359769 || 161192	0.369	-0.736	-0.171	-0.402	-0.31	0.062	-0.473	-0.705	-0.538	-1.456	-1.864	-1.648		-1.556	-1.861	-1.758	-0.488	-1.884	-1.687	-1.934	-0.595	-1.568	-1.934
508454	RAC1 ras-related C3 botulinum toxin substrate 1 (rho family, small GTP binding protein Rac1) | IMAGE:877782 || 113573	0.569	-0.416	-1.621	-0.422	-0.31	-0.848	-0.793	-0.835	-0.878	-1.536	-1.174	-2.628	-0.803	-2.346	-1.561		0.742	-0.754		-1.144	-0.015	-1.528	-2.514
505574	RBM9 RNA binding motif protein 9 | IMAGE:809645 || 113126	0.702	-0.383	-0.718	-0.419	-0.107	0.225	-0.68	-0.282		-0.593	-1.961	-2.015	-0.76	-1.103	-1.678	-1.015	0.645	-0.931	-1.314	-0.611	-0.142	-0.495	-1.171
3885	RDHL] retinol dehydrogenase homolog | IMAGE:814655 || 160969	-0.531	-0.226	-0.181	0.448	0.1		0.187	0.515	0.252	-1.776	-2.494	-2.598	0.357	-1.506	-2.501	-2.208	-0.498	-1.734	-2.717	-2.624	-0.085	-1.818	-2.084
19316	RDHL] retinol dehydrogenase homolog | IMAGE:814655 || 160969	-0.856	-0.331	0.004	0.763	0.075	0.417	0.522	0.27	0.097	-2.091			-0.288	-1.881	-2.816	-2.483	-0.323	-2.139	-3.062	-2.579	-0.43	-2.003	-2.279
521175	REV3L REV3 (yeast homolog)-like, catalytic subunit of DNA polymerase zeta | IMAGE:1574649 || 220196	-1.153	-1.208	-1.593	-0.284	-0.582	-1.16	-1.045	-1.407	-1.03	-0.648	-1.786	-1.2	-0.255	-1.098	-1.703	-0.65	-0.5	-0.876	-1.409	-0.166	-1.057	-0.11	-0.996
508455	RIN1 ras inhibitor | IMAGE:725308 || 98567	-1.361	-0.296	-1.061	-1.312	-0.1	-0.618	-0.693	-1.675	-0.718	-1.116			-0.353		-1.641	-2.418	-0.028	-1.214		-1.934	-0.355		-1.894
501456	RNASE4 ribonuclease, RNase A family, 4 | IMAGE:81417 || 111603	-0.026	-0.461	-0.866		0.035	-0.123	-0.578	-0.95	0.017	-0.721	-1.999		0.992	-0.771	-2.196	-3.313	-0.493	-0.649	-1.912	-2.649	0.57	-0.323
508451	RNASE6 ribonuclease, RNase A family, k6 | IMAGE:435858 || 108456	-0.298	-0.973	-0.758	-0.319	-0.137	-1.015	-0.57	-0.982	-0.685	-0.593	-1.941	-4.575	0.12	-0.653	-2.618	-4.555	-0.475	-0.531	-2.684	-4.631	-0.262	-0.645	-4.671
500938	RNPEP arginyl aminopeptidase (aminopeptidase B) | IMAGE:139573 || 110440	-1.428	-0.733	-0.958	-0.339	0.083	-0.195	-0.24	-0.822	-0.965	-1.063	-2.071	-1.905	-0.47	-1.083	-1.348	-1.555	-0.665	-0.651	-1.984	-1.561	-0.102	-1.055	-1.551
502876	RPS6KA2 ribosomal protein S6 kinase, 90kD, polypeptide 2 | IMAGE:22711 || 104929	-0.548	-0.183	0.062	-0.159	0.173	-0.305	0.25	-0.642	-0.475	-0.763	-1.591	-2.275	-0.01	-1.043	-1.818	-2.095	0.055	-0.811	-2.534	-2.261	-0.062	-0.775	-2.141
18545	RTVP1 glioma pathogenesis-related protein | IMAGE:1351796 || 160938	0.474	0.049	-0.126	-0.477	0.145	0.077	-0.298	-0.43	0.287		-1.059		-0.108	-0.001	-0.836	-2.373	0.247		-0.462	-2.299	0.21	0.117	-2.029
24418	RTVP1 glioma pathogenesis-related protein | IMAGE:1351796 || 160938	-0.331	-0.606	-0.691	-0.332	0.16	-0.678	-0.453	-0.685	-0.478	-0.166	-1.244	-2.708	0.357	-0.556	-1.211	-2.378	-0.058	0.186	-0.547	-2.444	0.225	-0.038	-2.564
528068	SDCCAG33 serologically defined colon cancer antigen 33 | IMAGE:768939 || 306947	0.974	-0.061	-0.756	0.613	-0.455	-0.283	-0.628	0.23	-0.503	-1.391	-1.539	-1.643	-0.988	-1.581	-1.566	-0.983	0.337	-0.789	-1.742	-0.089	-0.11	-0.183	-1.039
501613	SDS serine dehydratase | IMAGE:85202 || 102790	-0.815	0.25	0.175	0.194	0.016	0.028	-0.157	-0.029	-0.572	-1.61	-0.238	0.398	-0.407		-0.795	1.038	-0.492	-1.788	-0.861	-0.048	0.541	-2.582	0.242
542417	SERPINF1 serine (or cysteine) proteinase inhibitor, clade F (alpha-2 antiplasmin, pigment epithelium derived factor), member 1 | IMAGE:2562939 || 330384	-0.416	0.169	-0.016	0.103	0.505	0.007	0.302	0.09	-0.273	-0.721	-1.729	-2.053	0.132	-0.681	-1.336	-1.243	-0.003	-0.409	-1.412	-1.749	0.4	-0.513	-1.369
26445	SH2D1A SH2 domain protein 1A, Duncan's disease (lymphoproliferative syndrome) | IMAGE:302800 || 320625	-0.548	-0.293	-0.758	-0.449	0.203	-0.345	-0.57	-0.782	-0.775	-1.183	-2.821	-3.235	-0.05	-1.433	-2.118	-3.355	-0.395	-0.951	-2.254	-3.241	0.028	-0.995	-2.991
510969	SH3BGRL3 SH3 domain binding glutamic acid-rich protein like 3 | IMAGE:238886 || 113993	-0.903	-0.388	-0.773	-0.614	-0.262	-0.64	-0.285	-1.287	-0.96	-0.918	-1.376	-2.42	-0.515	-0.998	-1.553	-1.62	0.09	-0.456	-1.379	-1.636	-0.737	-0.75	-1.836
28279	SHMT2 serine hydroxymethyltransferase 2 (mitochondrial) | IMAGE:344080 || 161328	-0.701	-0.506	-0.661	-0.482	-0.51	-0.508	-0.643	-1.205	0.232	-1.136	-2.914	-2.658	0.177	-1.086	-2.231	-2.438	-0.138	-0.444	-2.077	-2.464	-0.385	-0.748	-2.784
22089	SIPA1 signal-induced proliferation-associated gene 1 | IMAGE:1670744 || 188217	-0.488	-0.423	0.162	-0.029	0.343	-0.415	0.36	-0.492	-0.415	-0.463	-1.851	-1.985	-0.2	-0.693	-0.928	-1.665	0.205		-1.574	-1.801	0.248	-0.365	-1.691
22164	SIPA1 signal-induced proliferation-associated gene 1 | IMAGE:1671931 || 188468	1.169	0.284	0.179	0.238	0.24	0.262	0.507	-0.005	-0.058	-0.246	-1.624	-2.058	-0.463	-0.356	-1.811	-1.328	0.512		-1.687	-1.944	0.495	-0.498	-1.654
510465	SIPA1 signal-induced proliferation-associated gene 1 | IMAGE:593114 || 112331	-1.006	-0.721	-0.746	-0.337	-0.215	-0.783	-0.278	-1.58	-0.863	-0.521	-1.749	-2.163	-0.518	-0.881	-1.586	-1.323	0.087	-0.859	-1.932	-1.469	-0.86	-0.833	-1.729
26579	SLC11A2 solute carrier family 11 (proton-coupled divalent metal ion transporters), member 2 | IMAGE:510115 || 184485	0.334	-0.001	-0.166	-0.087	-0.585	-0.493	-0.138	0.09	-0.843	-1.351	-1.319	-1.423	-0.518	-1.121	-1.416	-1.933	-0.673	-1.839	-1.252	-1.639	-0.56	-1.513	-1.879
542083	SLC21A9 solute carrier family 21 (organic anion transporter), member 9 | IMAGE:2491247 || 330737		-0.013	0.082	1.141		-0.245	0.1	0.728	-0.525	-1.043	-1.701	-2.505	0.27		-2.058	-2.215	-0.675	-0.781	-2.464	-2.111	0.198	-1.405	-1.771
11929	SLC25A11 solute carrier family 25 (mitochondrial carrier; oxoglutarate carrier), member 11 | IMAGE:1302258 || 294401	-1.298	-0.403	-1.158	-0.329	-0.257	-0.335	-0.38	-1.612	-0.655	-1.073	-1.101	-1.845	-0.74	-1.193	-1.618	-1.125	0.045	-0.921	-1.064	-1.031	-0.882	-1.195	-1.411
509680	SLC2A8 solute carrier family 2, (facilitated glucose transporter) member 8 | IMAGE:76049 || 101640	-1.433	-0.258	-0.793	-0.464	-0.112	-0.53	-0.185	-1.157	-0.8		-1.976	-1.92	-0.435	-0.738	-1.223	-1.31	-0.09	-0.936	-1.899	-0.896	-0.817	-1.16	-0.956
24300	SLP65 B cell linker protein | IMAGE:1335255 || 182525	1.152	-0.413	-1.818	0.201	-0.587	-0.455	-0.69	-1.152	-0.555	-2.273	-1.681	-2.635	-1.29	-2.643	-2.248	-2.185	0.675	-1.361	-1.554	-0.821	-0.252	-1.555	-2.381
541870	SORL1 sortilin-related receptor, L(DLR class) A repeats-containing | IMAGE:2413337 || 331280	-0.633	-0.788	-0.333	-0.064	-0.202	-0.13	-0.345	-0.517	-0.73	-0.238	-1.636	-2.4	-0.425	-0.658	-1.283	-1.64	-0.31	-0.436	-1.369	-1.756	-0.327	-0.33	-1.786
27270	SPARC secreted protein, acidic, cysteine-rich (osteonectin) | IMAGE:324597 || 178410	-0.051	-0.606		-1.632	-0.14	-0.238	-0.583	-1.675	-1.358	-0.446			-0.663	-1.626	-1.361		0.622	-1.104	-1.527	-0.854	-0.145		-2.184
501998	SPINT2 serine protease inhibitor, Kunitz type, 2 | IMAGE:814378 || 112349	0.777	-0.248	-1.033	-0.284	-0.152	-0.22	-0.135	-0.497	-0.43	-0.918	-1.016	-1.94		-0.758	-1.733	-1.64	0.52	-0.866	-1.619	-1.436	-0.107	-0.53	-1.996
502012	ST16 suppression of tumorigenicity 16 (melanoma differentiation) | IMAGE:712049 || 98822	-1.641	-2.186	-0.451	0.708	-0.39	-1.548	-0.623	-1.185	-0.338	-1.576		-1.018	-1.933	-1.426	-2.461	-0.888	0.362	-0.044	-0.487	-0.474	-0.025	-0.058	-0.884
501686	STHM sialyltransferase | IMAGE:823590 || 110969	0.424	-0.671	-1.656	-0.127	-0.425	-0.493	-0.878	-0.8	-0.833	-0.921	-0.749	-1.853	-1.288	-1.261	-1.646	-1.733	0.407	-0.649	-0.782	-0.889	-0.32	-0.963	-2.339
20339	SULT1A1 sulfotransferase family, cytosolic, 1A, phenol-preferring, member 1 | IMAGE:711718 || 163193	0.317	0.022	-0.693	0.356	-0.222	0.08	-0.215	-0.117		-0.438	-1.876	-1.68	0.075	-0.518	-1.153	-1.68	-0.09	-0.956	-1.219	-1.856	-0.067	-1.04	-2.176
531562	SULT1A2 sulfotransferase family, cytosolic, 1A, phenol-preferring, member 2 | IMAGE:1630974 || 314797	-1.063	-0.498	-0.403	-0.184	-0.002	-0.34	-0.135	-0.507	-0.68	-0.768	-1.436	-1.94	-0.265	-0.648	-1.313	-1.48	-0.08	-0.646	-1.779	-1.686	0.003	-0.76	-1.396
28567	SYK spleen tyrosine kinase | IMAGE:897822 || 109970	-1.031	-1.686	-1.611	-0.302	-1.29	-1.228	-0.833	-1.175	-0.908		-1.764	-1.588	-0.413	-2.046			-0.698		-1.357	-0.604	-1.465	-1.558	-1.434
505203	SYNGR1 synaptogyrin 1 | IMAGE:429466 || 104738	-0.846	0.359	-0.206	-0.477	0.075	-0.103	0.362	-1.05	-0.323	-0.281	-1.379		-0.318	-0.501	-1.196	-2.033	0.127	-0.739	-1.432	-2.119	-0.43		-2.359
511139	TAZ transcriptional co-activator with PDZ-binding motif (TAZ) | IMAGE:589869 || 104817	-1.573	-0.688	-0.703	-1.344	0.048	-0.67	-0.345	-1.667	-1.31	-0.328	-1.146	-1.77	-0.405	-0.388	-0.623	-1.62	-0.41	-0.586	-1.709	-0.546	-0.517	-0.95	-1.386
508194	TGFBI transforming growth factor, beta-induced, 68kD | IMAGE:868212 || 113722	-0.268	-0.093	-0.888	-0.459	0.063	-0.295	-0.58	-0.842	-0.645	-0.793	-3.031		0.58	-1.673	-2.588	-3.185	-0.175	-0.871	-1.964	-3.771	0.538	-1.075	-3.381
27388	THBS1 thrombospondin 1 | IMAGE:429042 || 117659	-0.393	-1.378	-1.633	-2.354	-0.372	-1.45	-2.195	-2.697	-0.31	-1.658	-0.936		0.865	-1.158	0.037	-1.19	-0.3	0.144	0.741	-0.606	0.673	0.71	-0.596
501818	TIAF1 TGFB1-induced anti-apoptotic factor 1 | IMAGE:781222 || 99060	0.154	-0.111	-0.156	-0.297	0.675	0.517	-0.478	0.01	0.547	-0.471	-1.979	-2.073	0.032	-1.101	-1.836	-1.373	0.697	-0.819	-1.112	-0.689	-0.06	-1.133	-1.359
541501	TIMP2 tissue inhibitor of metalloproteinase 2 | IMAGE:325072 || 178432	0.624	0.549	-0.086	0.263	0.505	0.077	0.222	0.05	-0.093	-0.371	-0.609	-1.823	0.222	-0.821	-1.126	-2.453	-0.193	0.091	-0.632	-2.739	0.45	-0.563	-2.119
27274	TIMP2 tissue inhibitor of metalloproteinase 2 | IMAGE:325072 || 178432	-0.288	0.317	-0.238	-0.189	0.653	0.185	0.38	-0.222	-0.775	-0.163	-1.491	-1.615	0.23	-0.933	-0.968	-2.525	0.205	-0.071	-0.484	-2.751	0.488	-0.555	-2.251
501385	TIMP2 tissue inhibitor of metalloproteinase 2 | IMAGE:842846 || 107547	1.104	0.349	-0.086	-0.227	0.515	-0.013	0.712	-0.03	-0.003	-0.541	-0.339	-1.613	0.452	-0.201	-1.036	-2.343	-0.063	-0.089	-0.682	-2.399	-0.14	-0.563	-2.059
501665	TK2 thymidine kinase 2, mitochondrial | IMAGE:366728 || 98871	-0.853	-0.748	-0.853	-0.124	0.018	-0.07	-0.205	-0.717	-0.45	-1.018		-1.93	-0.225	-1.598	-1.433	-2.12	-0.2	-1.436	-2.189	-2.226	0.003		-1.336
10907	TNFRSF7 tumor necrosis factor receptor superfamily, member 7 | IMAGE:1283094 || 180912	0.392	0.937	1.722	0.911	0.243	0.465	0.31	2.248	0.935	-0.363	-1.971			-0.423	0.212	0.055	0.405		0.446	-1.071	0.438	0.105	-0.251
506989	TNFSF13 tumor necrosis factor (ligand) superfamily, member 13 | IMAGE:771240 || 117185	-0.143	-0.018	-0.613	0.586	0.198	0.08	-0.095	-0.047	-0.51	-0.558	-1.386	-1.49	-0.025	-0.658	-1.353	-1.68	-0.38	-1.116	-0.979	-1.926	-0.107	-1.44	-1.896
517089	TNNT1 troponin T1, skeletal, slow | IMAGE:1409509 || 116627	-1.286	0.229	-0.406	-1.117	-0.285	-0.173	-0.348	-1.59	-0.473	0.179	-0.809	-2.243	-0.298	-0.761	-0.896	-1.543	0.177	-0.489	-2.022	-1.039	-0.74	-0.893	-1.569
507061	TNRC5 trinucleotide repeat containing 5 | IMAGE:809682 || 98951	0.399	0.174	-0.531	-0.302	-0.17	-0.388	0.067	-0.675	-0.698	-0.616	-1.504	-2.098	-0.233	-0.926	-1.341	-1.998	0.022	-1.044	-1.227	-2.154	-0.315	-1.478	-2.324
500478	TOB1 transducer of ERBB2, 1 | IMAGE:823940 || 112250	-0.708	-0.053	-0.438	0.311	0.213	-0.195	-0.24	-0.102	-0.675		-1.851	-2.385	-0.34	-1.003	-1.098	-1.615	-0.145	-0.591	-1.774	-1.461	0.108	-0.745	-0.991
14532	TOSO regulator of Fas-induced apoptosis | IMAGE:1353883 || 179646	0.639	-0.086	0.989	0.458	-0.97	-0.238	0.007	0.405	-0.278	-1.766	-1.294	-1.318	-0.873	-1.306	-0.091	-0.338	-0.308	-1.294	-0.217	-1.594	-1.005	-0.558	-1.594
27582	TRAP1 heat shock protein 75 | IMAGE:612404 || 178096	0.659	-0.106	-1.391	-0.802		-0.518	-0.613	-0.855	-0.768	-1.686	-0.784	-1.558	-1.553	-1.956	-1.461	-1.438	0.542	-1.294	-0.437	-1.164	-0.465	-1.098	-2.044
26529	TRIP7 thyroid hormone receptor interactor 7 | IMAGE:470008 || 184505	-1.593	-0.938	-0.723		-0.122	-0.4	0.035	-0.597	-1.23	-1.818	-2.276	-2.07	-0.885	-1.948	-2.003	-2.21	-1.21	-1.896	-2.049	-2.226	-0.717	-1.83	-2.076
501757	TST thiosulfate sulfurtransferase (rhodanese) | IMAGE:784126 || 101392	0.475	0.27	-0.475	-0.326	0.066	-0.272	-0.097	-0.749	-0.172	-0.93	-1.668	-2.682		-0.8	-2.115	-2.432	0.118	-1.018	-1.591	-2.178	0.231	-1.362	-2.318
13548	Unknown UG Hs.157796 ESTs | IMAGE:1335420 || 181848	1.397	0.382		0.316	-0.572	0.17	-0.005		-0.11	-2.158	-1.626	-1.41	-0.585	-1.538	-1.563	-0.85	0.48	-1.736		-1.096	-0.417		-2.326
24081	Unknown UG Hs.170678 EST | IMAGE:2044502 || 191507	-0.927	-1.302	-0.387	-0.098	-0.166		-0.329	-0.461	-1.534	-2.142	-2.13	-1.584	-0.719	-2.132	-1.797	-1.874	-1.114	-2.34	-1.843	-1.92	-0.831	-1.114	-1.97
11347	Unknown | IMAGE:1288154 || 183798	-0.856	0.479	-0.006	0.173	-0.245	0.067	0.172	-0.35	-0.343	-0.441	-1.719	-1.693	-0.188	-0.581	-1.156	-0.753	0.107	-0.869	-1.942	-0.879	-0.41	-0.533	-1.109
13033	Unknown | IMAGE:1289217 || 182899	-1.073	-1.328	-0.583		-0.952	-0.59	-0.825	-0.657	-0.92	-1.748	-2.286	-1.39	-0.895	-1.428	-1.913	-1.05	-0.97	-1.126	-1.499	-0.736	-0.937	-1.38	-1.086
13086	Unknown | IMAGE:1307693 || 182720	1.212	0.177	-0.738	0.511	-0.307	-0.245	-0.26	-0.182	-0.645	-1.103	-1.831	-2.965	-1.26	-1.243	-1.768		1.065	-0.431	-1.474	-0.881	-0.062	-0.125	-1.801
24293	Unknown | IMAGE:1333557 || 182498	0.412	0.517	0.422	-0.229	-0.257	-0.545	0.13	-0.232	-0.555	-1.193	-2.371	-2.475	-0.54	-0.173	-1.148	-1.575	0.365	-0.721	-1.284	-2.211	-0.062	-1.065	-2.111
15817	Unknown | IMAGE:1336218 || 178731	-1.013	-1.758	-1.203	0.156	-0.302	-0.89	-0.545	-2.567	-0.47	-0.178	0.264	-0.84	-0.395	-0.268	-1.733	-0.15	-0.08	-0.346	-0.509	-0.736	-1.117	0.22	-0.956
15255	Unknown | IMAGE:1373010 || 179105	-0.964	-1.039	0.006	0.345	0.057	-0.181	0.354	-0.088	-0.791	-1.989	-1.697	-1.341	-0.316	-1.899	-1.624	-1.671	-0.571	-1.677	-1.63	-1.237	-0.088	-0.901	-1.707
23952	Unknown | IMAGE:1967364 || 191517	-0.313	-0.158	-1.193	-1.294	0.398	0.28	-0.715	-1.597	0.36	-0.678	-1.466		-0.215	-1.528	-2.073	-2.51	0.55	-1.336	-1.069	-2.396	-0.337	-1.15
19213	Unknown | IMAGE:700551 || 160931	-0.56	-1.835	-1.86	1.029	-0.729	-1.577	0.008	-2.874	0.483	-2.495	-1.833	-2.077	-1.142	-1.045	-2.86	0.323	0.683	-0.073	-0.666	-0.143	-0.494	0.573	-0.763
2748	Unknown | IMAGE:815659 || 185972	0.324	-0.411	-1.066	-0.257	-0.515	-0.353	-0.758	-0.77	-0.783	-1.721	-1.909	-2.473		-1.651	-1.826	-1.903	-0.283	-1.149	-1.752	-2.379	-0.3	-1.593	-2.999
3145	Unknown | IMAGE:825817 || 185713	-0.977	0.218	-0.347	-0.328	-0.586	-0.354	-0.499	-0.851	-0.314	-0.992	-1.66	-2.124	-0.819	-1.102	-1.107	-1.474	0.136	-0.84	-1.623	-1.09	-0.611	-1.234	-1.29
21718	Unknown | LCP:7387 || 188266	-0.368	-0.573	-0.918	-0.259	0.043	-0.145	-0.62	-0.382	-0.635	-1.683	-3.121		0.11	-1.763	-2.968	-3.085	-0.525	-1.321	-3.194	-2.841	0.218	-1.485	-2.601
20436	VCL vinculin | IMAGE:826479 || 163195	0.917	-0.278	-0.633	0.476	-0.032	0.08	-0.465	0.153	-0.51	-0.828	-2.216	-2.16	-0.475	-1.238	-2.233	-1.73	0.6	-1.306	-1.589	-1.226	0.493	-0.37	-1.626
27226	VDUP1 upregulated by 1,25-dihydroxyvitamin D-3 | IMAGE:297954 || 320261	-0.956	-0.551	-0.606	-0.447	-0.225	-0.103	-0.098	-0.35	-1.273	-1.561	-1.869	-1.833	-0.878	-1.841	-1.686	-2.133	-1.033	-1.859	-1.562	-2.059	-0.27	-1.803	-1.919
27447	VDUP1 upregulated by 1,25-dihydroxyvitamin D-3 | IMAGE:488488 || 110439	-0.851	-0.706	-0.241	-0.362	-0.23	-0.088	0.157	-0.195	-0.878	-1.646	-1.944	-1.648	-0.513	-1.696	-1.911	-1.928	-1.028	-1.864	-2.087	-1.704	-0.645	-1.318	-1.834
24968	VIM vimentin | IMAGE:1339197 || 161887	-1.423	-0.308	-0.733	-0.464	0.168	-0.45	0.015	-0.857	-1.02	-0.958	-1.436	-2.03	-0.285	-0.848	-1.203	-1.7	-0.22	-0.666	-1.949	-1.486	-0.257	-1.08	-1.676
508178	VIPR1 vasoactive intestinal peptide receptor 1 | IMAGE:215000 || 105603	0.879	0.104	0.309	0.088	0.83	0.922	-0.113	0.165	0.842	-0.266	-2.504	-3.518	0.307	-0.606	-1.761	-2.298	0.602	-0.284	-1.507	-2.584	0.335	-0.858	-1.584
10727	VPREB3 pre-B lymphocyte gene 3 | IMAGE:1272154 || 180937		-0.118	0.837	0.186	0.048	-0.68	0.135	0.623	-0.07	-1.528	-1.916			0.122	-1.233	-1.25	-0.51	-0.726	-1.269	-1.966	-0.227	-0.53	-1.786
10728	VPREB3 pre-B lymphocyte gene 3 | IMAGE:1272158 || 180939		0.334	0.159	0.198	0.57	0.392	0.037	0.575	0.782	-0.966	-2.114		1.097	-0.796	-2.101	-1.258	0.092	-0.604	-1.297	-2.204	0.005	-0.788	-1.844
522948	Z39IG Ig superfamily protein | IMAGE:41344 || 220400	-0.133	-0.698	0.597	0.666	0.328	-0.29	-0.115	0.533	-0.71	-1.038	-2.046		-0.375	-1.088	-1.543		-0.29	-0.746		-2.816	-0.047	-1.05	-3.406
510301	Z39IG Ig superfamily protein | IMAGE:841046 || 120773	-0.296	0.149	0.684	1.373	0.215	-0.173	0.622	0.78	-0.663		-1.519	-2.443	0.182	-1.291		-2.823	-0.033	-1.419	-1.102	-2.629	0.67	-0.293	-2.679
508532	ZNF261 zinc finger protein 261 | IMAGE:739191 || 107748	0.839	-0.066		0.538	-0.28	-0.138	-0.293	0.065	-0.348	-1.226	-1.654	-2.118	-1.203	-1.136	-1.831	-1.478	0.742		-1.217	-0.794	-0.065	-0.978	-2.054
