# Supplementary material for: Modulation of the Host Interferon Response and ISGylation Pathway by B. pertussis Filamentous Hemagglutinin
Source: PLoS One. 2011 Nov 30;6(11):e27535. doi: 10.1371/journal.pone.0027535 (PMC3227562; doi:10.1371/journal.pone.0027535)
Supplement: Table S3 — IFN-regulated genes whose expression is affected by FHA treatment. The IFN-regulated genes were selected from the 1,235 FHA-responsive elements by comparison with lists of known IFN-α-, -β-, and -γ-regulated genes [36]–[40]. This comparison returned 296 elements. (XLS) [file pone.0027535.s004.xls]

## Sheet: Dieterich_Supplementary Table 3
LUID	NAME	Mock1 - 0.5hr	Mock1 - 2hr	Mock1 - 4hr	Mock1 - 6hr	Mock2 - 0.5hr	Mock2 - 2hr	Mock2 - 4hr	Mock2 - 6hr	FHA1 - 0.5hr	FHA1 - 2hr	FHA1 - 4hr	FHA1 - 6hr	FHA2 - 0.5hr	FHA2 - 2hr	FHA 2 - 4hr	FHA2 - 6hr	FHA3 - 0.5hr	FHA3 - 2hr	FHA3 - 4hr	FHA3 - 6hr	FHA4 - 0.5hr	FHA4 - 2hr	FHA4 - 6hr
25977	ACP5 acid phosphatase 5, tartrate resistant | IMAGE:127821 || 114074	-0.573	-0.148	-0.303	0.416	0.348	-0.27	0.205	-0.167	-0.65	-2.228	-1.156	-1.41	0.035	-2.308	-0.753	-1.38	-0.17	-0.416	-1.139	-1.566	-0.097	-2.32	-1.516
501339	ACP5 acid phosphatase 5, tartrate resistant | IMAGE:127821 || 114074	-0.618	0.377	0.512	1.131	0.133	-0.145	0.71	0.288	-0.585		-2.501	-1.775	-0.8	-1.453	-1.468	-0.965	0.365	-0.611	-1.174	-1.391	-0.432	-0.575	-1.601
20258	ADA adenosine deaminase | IMAGE:682715 || 162922	-1.188	0.327	-0.598	-0.829	0.173	-0.505	-0.22	-1.142	-0.665	2.357	2.649	2.345	0.64	2.407	2.742	2.455	-0.185	2.769	3.076	2.459	-0.052	2.365	2.399
1510	ADA adenosine deaminase | IMAGE:683191 || 161745	0.497	0.552	-0.063	-0.254	0.368	0.19	0.345	-0.357	-0.13	2.882	3.214		1.785	2.902	2.907	2.67	0.24	3.254	3.371	2.854	0.503	2.74	3.164
27662	ADA adenosine deaminase | IMAGE:683191 || 161745	-0.798	0.347	-0.228	-0.549	0.173	-0.335	-0.07	-0.872	-0.595	2.437		2.675	0.54	2.457	2.932	2.775	0.035	3.179	3.226	2.779	-0.032	2.555	2.809
3760	ADA adenosine deaminase | IMAGE:684742 || 184792	0.194	0.429	-0.266	-0.447	0.245	-0.173	0.152	-0.48	-0.293	2.629	3.121		1.472	2.789	2.794	2.537	-0.213	2.981	3.268	2.621	0.69	2.517	2.971
3980	ADA adenosine deaminase | IMAGE:824678 || 184896	-0.498	0.267	-0.168	-0.539	0.223	-0.335	0.11	-0.592	-0.305	2.587	3.689	3.045	0.74	2.587	3.032	2.905	0.135	3.069	3.576	2.889	0.068	2.695	2.819
502297	ADAR adenosine deaminase, RNA-specific | IMAGE:950367 || 116122	1.044	-0.091	0.354	0.413	0.125	0.227	0.382	0.57	0.147	0.969	2.321	2.187		0.669	1.524	1.057	-0.283	1.101	1.978	1.301	0.35	0.277	1.321
509053	ASM3A acid sphingomyelinase-like phosphodiesterase | IMAGE:460106 || 113522	-0.156	-0.031	-0.576	-0.117	0.035	-0.113	-0.678	-0.71			1.721	3.517	0.422	0.409	2.734	3.037	-0.093	1.241	2.958	3.551	0.63	1.667	3.161
26521	ATF3 activating transcription factor 3 | IMAGE:428248 || 184490	-1.223	-0.358	-1.293	-0.504	0.168	-0.29	-0.695	-1.147	3.12	2.812	2.674	1.85	2.835	1.422	1.557	1.14	3.24	1.734	2.251	1.354	2.853	0.83	0.884
28544	ATF3 activating transcription factor 3 | IMAGE:51448 || 109885	-0.623	-0.318	-0.863	-0.524	0.308		-0.235	-0.927	2.79	2.782	3.364	2.15	3.245	1.562	2.147	1.71	3.6	1.714	2.521	1.634	3.263	1.13	1.024
501334	ATF3 activating transcription factor 3 | IMAGE:51448 || 109885	-0.643	-0.128	-0.673	-0.274	0.298	-0.13		-0.627	3.05	2.832	3.374	2.08	2.745	1.472	2.497	1.44	3.58	1.794	2.411	1.744	3.293	1.28	1.104
18603	BRCA1 breast cancer 1, early onset | IMAGE:1357413 || 161156	-1.001	-0.376	-0.851	-0.062	0.34	-0.408	0.277	-0.545	-0.758	1.084	2.806	2.282	0.077	0.264	1.339	1.902	-0.168	0.086	2.073	1.816	-0.205	-0.238	1.296
500319	CASP1 caspase 1, apoptosis-related cysteine protease (interleukin 1, beta, convertase) | IMAGE:120106 || 103028	-0.348	0.197	0.272	0.571	-0.247	0.115	-0.07	-0.062	0.745	0.517	2.059	1.125	0.4	0.657	0.942	1.425	0.245	0.829	1.616	1.929		1.085	0.769
23154	CASP1 caspase 1, apoptosis-related cysteine protease (interleukin 1, beta, convertase) | IMAGE:2109733 || 191164	0.83	0.685	0.48	0.369	0.961	0.593	-0.072	1.506	1.563	0.785	1.087	1.463	1.048	0.605	0.84	1.773	1.033	0.897	1.794	1.827	0.356	1.103	1.217
501274	CCR2 chemokine (C-C motif) receptor 2 | IMAGE:204539 || 113889	-0.103	-1.078	-0.543	-0.024	0.088	-0.56	-0.295	-1.087	-0.58	-3.418	-2.756		0.135		-2.293	-2.47	-1.06	-2.876	-2.599	-2.876	-0.527	-3.64	-2.446
501274	CCR2 chemokine (C-C motif) receptor 2 | IMAGE:204539 || 113889	-0.103	-1.078	-0.543	-0.024	0.088	-0.56	-0.295	-1.087	-0.58	-3.418	-2.756		0.135		-2.293	-2.47	-1.06	-2.876	-2.599	-2.876	-0.527	-3.64	-2.446
600873	CD14 CD14 antigen | IMAGE:159946 || 163322	-0.396	-0.611	0.534	0.273	0.035	-1.113	0.452	-0.29	-0.533	-1.591	-2.599	-1.523	-0.258	-1.921	-1.456	-0.603	0.467	-0.889	-1.332	-1.059	-0.08	-0.253	-0.819
29093	CD4 CD4 antigen (p55) | IMAGE:43115 || 320575	0.438	0.323	-0.182	0.057	-0.221	-0.189	-0.034	-0.486	-0.979	-0.247	-0.335	-1.299	-0.914	-0.177	-1.132	-1.739	-0.209	-0.675	-0.488	-1.675	-1.966	-0.399	-1.665
500080	CD5 CD5 antigen (p56-62) | IMAGE:742143 || 103792	-0.771	-0.776		0.058	-0.2	-0.398	0.097	-0.595	-0.638	-0.476	-2.944	-2.358	-0.383	-0.396	-1.771	-1.038	-0.138	-0.714	-1.867	-1.624	-0.345	-0.228	-1.564
4311	CD5 CD5 antigen (p56-62) | LCP:43 || 192404	-1.306	-0.621	-0.056	0.013	-0.155	-0.143	0.232	-0.37	-0.553	-0.461	-1.899	-2.183	-0.148	-0.271	-1.476	-1.433	-0.603	-0.399	-1.792	-1.259	0.14	-0.143	-1.619
26250	CD80 CD80 antigen (CD28 antigen ligand 1, B7-1 antigen) | IMAGE:1581406 || 312596	1.232	0.677	0.732	0.671	-0.117	-0.355	0.02	1.168	0.325	0.417	2.419			1.107	2.122	2.205	-0.085	0.879	2.496	2.049	-0.052	0.835	1.849
531285	CD80 CD80 antigen (CD28 antigen ligand 1, B7-1 antigen) | IMAGE:1581406 || 312596	-0.363	0.042	0.047	0.356	-0.202	0.09	0.455	-0.367	0.05	1.102	3.464	2.37	-0.145	1.252	1.337	2.72	-0.14	1.034	2.521	2.644	-0.207	1.44	2.314
29202	CEACAM1 carcinoembryonic antigen-related cell adhesion molecule 1 (biliary glycoprotein) | IMAGE:1881943 || 320564	0.989	0.174	0.149	0.548	0.17	0.162	0.397	0.745	0.602	0.654	2.706	3.032		0.594	1.489	1.772	0.152		1.743	2.236	0.085	0.292	1.796
29332	COL16A1 collagen, type XVI, alpha 1 | IMAGE:2511178 || 320548	-0.548	-0.313	-0.478	0.251	0.333	-0.155	0.13	-0.282	-1.045	-2.933	-2.651		-0.33		-2.258	-3.955	-0.605	-2.441	-2.204	-3.541	-0.122	-2.965	-3.541
28909	CSF2RB colony stimulating factor 2 receptor, beta, low-affinity (granulocyte-macrophage) | IMAGE:141115 || 117291	-0.701	-0.386	-0.581	0.518	-0.74	0.202	-0.413	-0.275	-0.378	-0.876	1.186	1.682		-0.846	-0.471	1.652	-0.298	-0.804	0.543	1.646	-0.675	-0.208	1.006
531333	CSF3 colony stimulating factor 3 (granulocyte) | IMAGE:1667001 || 316341	-0.903			-1.104	-0.662	-0.24	-0.235	-0.767	-0.13	0.662	1.564	1.33	-0.295	0.202	1.717	1.19	-0.71	0.694	1.871	1.994	-0.497	0.86	1.094
19347	CTSL cathepsin L | IMAGE:345538 || 107321	-0.843	-0.318	-0.903	0.146	0.108	-0.41	-0.385	-0.477	-0.51	0.062	1.244	2.72	0.405	-0.108	1.257	2.43	-0.18	0.704	1.081	2.424	-0.097	0.13	2.084
19347	CTSL cathepsin L | IMAGE:345538 || 107321	-0.843	-0.318	-0.903	0.146	0.108	-0.41	-0.385	-0.477	-0.51	0.062	1.244	2.72	0.405	-0.108	1.257	2.43	-0.18	0.704	1.081	2.424	-0.097	0.13	2.084
28850	CTSL cathepsin L | IMAGE:345538 || 107321	-0.991	0.064	-0.641	0.048	-0.04	-0.328	-0.323	-0.505	-0.568	0.114		2.292	0.207	0.244	1.119	2.132	0.002	0.826	1.053	2.136	-0.235	0.032	2.166
28850	CTSL cathepsin L | IMAGE:345538 || 107321	-0.991	0.064	-0.641	0.048	-0.04	-0.328	-0.323	-0.505	-0.568	0.114		2.292	0.207	0.244	1.119	2.132	0.002	0.826	1.053	2.136	-0.235	0.032	2.166
509196	CTSL cathepsin L | IMAGE:345538 || 107321	-0.511	0.164	-0.581	0.888	0.35	-0.248	-0.423	-0.245	-0.528	0.264	1.606		0.557	0.044	1.459	3.032	-0.178	1.006	2.073	2.816	0.135	0.442	2.526
509196	CTSL cathepsin L | IMAGE:345538 || 107321	-0.511	0.164	-0.581	0.888	0.35	-0.248	-0.423	-0.245	-0.528	0.264	1.606		0.557	0.044	1.459	3.032	-0.178	1.006	2.073	2.816	0.135	0.442	2.526
505514	CYBB cytochrome b-245, beta polypeptide (chronic granulomatous disease) | IMAGE:213660 || 117517	1.719	1.264	1.189	1.158	1.09	0.592	0.287	1.905	1.552	0.164	0.526		1.097	-0.066	0.119		0.592	0.346	1.203	0.576	0.795	0.952	1.666
27804	CYP11A cytochrome P450, subfamily XIA (cholesterol side chain cleavage) | IMAGE:785951 || 178189	1.444	0.009	-0.216		-0.195	-0.253	-0.078	0.37	-0.343	-1.251	-1.599	-3.373	-0.088	-0.301	-1.936		0.357	-0.779	-1.602	-2.679	0.26	-0.083	-3.289
28674	CYP1B1 cytochrome P450, subfamily I (dioxin-inducible), polypeptide 1 (glaucoma 3, primary infantile) | IMAGE:782760 || 99208	0.937	-0.268	-0.313	0.136	0.088	0.05	0.125	0.333	-0.16	-2.428	-0.386	0.42	-0.215	-2.538	-1.203	-0.3	-0.41	-2.306	-0.799	-0.066	0.263	-1.25	0.004
502330	CYP1B1 cytochrome P450, subfamily I (dioxin-inducible), polypeptide 1 (glaucoma 3, primary infantile) | IMAGE:782760 || 99208	-1.036	-1.221	-1.066	-0.417	-0.365	-0.843	-0.518	-0.94	-1.243	-2.191	-0.999	-0.493	-0.448	-2.291	-1.206	-1.093	-1.063	-2.169	-1.242	-0.649	-0.81	-1.493	-1.049
542281	DDX21 DEAD/H (Asp-Glu-Ala-Asp/His) box polypeptide 21 | IMAGE:2543348 || 330395	0.214	0.269	0.234	0.123	0.135	0.277	0.122	0.09	0.177			1.927	1.012	0.949	1.914	1.287	0.207	1.571	2.408	1.641	0.94	1.347	1.671
28840	EDN1 endothelin 1 | IMAGE:47359 || 115204	0.297	0.132	0.287	-0.084	0.198	0.16	0.065	0.393		2.832	2.734		0.985	2.742	2.767	2.33	0.1	3.044	3.131	1.814	0.643	2.61	1.564
509128	EDN1 endothelin 1 | IMAGE:47359 || 115204	-1.228	0.217	-0.148	0.061	0.293	0.215	0.41	0.088	0.795	2.667		1.415	0.42	2.917	1.692	1.745	0.235	2.729	1.826	1.599	0.598	1.895	1.459
18491	EGR1 early growth response 1 | IMAGE:1334900 || 177822	0.352	0.607	-0.218	-0.249	0.443	0.825	0.27	-0.502	3.495		0.179		3.69	0.517	-0.188	-0.525		1.389	-0.114	0.269	3.908	0.275	0.089
28297	EGR1 early growth response 1 | IMAGE:376370 || 178434	-0.591	0.514	-0.011	0.448	-0.49	0.242	0.097	-0.365	2.462	3.124	2.686	2.182	1.977	3.204	1.369	2.572	3.412	2.706	2.793	2.456	2.095		2.536
27565	ENTPD1 ectonucleoside triphosphate diphosphohydrolase 1 | IMAGE:589630 || 177703	-1.468	-1.343	-1.508	-0.069	-0.897	-1.255	-0.5	-1.612	-1.325	-1.563	-1.811	-2.535	-1.35	-1.543	-2.088	-1.745	-0.195	-0.871		-1.511	-1.102	-0.385	-2.131
541524	ENTPD1 ectonucleoside triphosphate diphosphohydrolase 1 | IMAGE:589630 || 177703	-0.428	-0.673	0.072	0.231	-0.007	-0.755	-0.03	-0.022	-1.355	-1.433	-0.821		0.18	-1.503	-0.358	-1.605		-1.761	0.066	-1.061	0.418	-0.035	-1.831
29358	ERCC4 excision repair cross-complementing rodent repair deficiency, complementation group 4 | IMAGE:1643157 || 307041	1.314	0.559	0.444	0.933	0.425	0.247	0.382	1.13	1.167	-0.501	1.301	1.447		1.599	0.824	1.617	1.077	1.471	-0.182	1.181	1.33	1.927	1.211
27792	FASTK Fas-activated serine/threonine kinase | IMAGE:774199 || 177826	0.634	0.299	0.544	1.023	1.065	0.407	0.392	1.07	0.787	-0.401	-1.739	-2.443	0.692	-0.581	-1.406	-2.153	0.967	-0.639	-0.952	-1.689	0.54	-0.013	-1.659
527967	FCGR1A Fc fragment of IgG, high affinity Ia, receptor for (CD64) | IMAGE:795343 || 178219	-0.052	1.113	0.988	1.307	0.509	1.121	1.076	0.324	0.741	0.303	2.295	2.561	0.776	0.493	1.678	2.281	0.341	0.135	1.642	2.385	0.434	-0.699	1.585
500335	FEZ1 fasciculation and elongation protein zeta 1 (zygin I) | IMAGE:51543 || 103830	0.712	0.177	0.372	0.351	0.053	0.075	0.42	0.718	0.145	1.157	1.719			1.477	1.882	1.125	-0.395	1.789	2.546	1.419	0.418	1.065	1.929
509023	FGL2 fibrinogen-like 2 | IMAGE:203732 || 111025	1.922	0.427	1.062	0.521	0.123		0.02	1.048	0.585	0.257	0.259			0.727	-0.288	-0.605	0.325	0.239	-0.234	-1.881	0.088	0.315	-2.021
28287	FGR Gardner-Rasheed feline sarcoma viral (v-fgr) oncogene homolog | IMAGE:347751 || 178346	-0.681	-0.286	-0.461	-0.212	0.18	0.292	-0.023	-0.275	0.692	3.594	2.776	1.372	0.757	3.204	2.629	0.802	0.632	3.816	2.903	1.486	0.775	4.162	1.566
515159	FLJ11129 similar to murine leucine-rich repeat protein | IMAGE:787854 || 98781	-0.296	-0.471	-0.386	-0.217	-0.225	-0.663	-0.608	-0.67	-0.173	2.299	3.361	2.167	0.642	2.459	2.444	2.687	-0.543	2.161	2.808	2.641	0.04	2.447	2.661
501130	FN1 fibronectin 1 | IMAGE:139009 || 104992	-1.023	-0.298	-1.403	-1.774	0.008	-0.88	-0.975	-2.027	-0.71		-1.676		-0.595	-1.638	-1.603	-2.72	-0.42	-0.666	-1.999	-2.306	-0.277	-0.81	-2.146
502270	FN1 fibronectin 1 | IMAGE:139009 || 104992	-0.488	-0.083	-0.858	-1.129	-0.027	-0.475	-0.81	-1.742	-0.305	-0.683	-1.901			-0.883	-1.338	-2.195	-0.505	-0.821	-1.464	-2.071	-0.322	-0.335	-1.821
26323	FOS v-fos FBJ murine osteosarcoma viral oncogene homolog | IMAGE:26474 || 104414	-0.611	-0.126	-1.211	-0.852	-0.22	-0.108	-0.823	-1.165	3.102		-2.714	-2.568	2.877	-1.956	-1.671	-1.698	2.852	-2.384	-2.417	-1.964	2.705	-1.658	-1.774
2336	FOS v-fos FBJ murine osteosarcoma viral oncogene homolog | IMAGE:712278 || 186207	-0.703	-0.588	-0.683	-0.834	-0.032	-0.7	-0.555	-1.097	2.14	-0.858	-0.256	-2.01	2.215	-0.938	-0.803		2.47	-0.896	-2.029	-1.316	2.173	-1.24	-1.226
27400	FPR1 formyl peptide receptor 1 | IMAGE:446373 || 178336	-0.012	-0.507	0.518	0.147	0.039	-0.309	-0.484	-0.016		-0.717	1.505		1.026	0.063	1.068	2.161	-0.199	0.225	1.582	1.445	-0.026	0.281	1.635
20061	FTL ferritin, light polypeptide | IMAGE:1671757 || 177605	-0.138	-0.003	0.002	0.251	0.213	0.115	0.11	0.008	-0.315	1.307	2.109	1.915	0.36	1.137	1.802	1.965	-0.475	1.429	2.376	1.809	-0.132	1.415	1.859
24435	FTL ferritin, light polypeptide | IMAGE:1671757 || 177605	-0.604	-0.189	-0.274	0.085	0.357	-0.161	0.074	-0.528	-0.721	1.391	1.753	2.209	0.234	0.901	1.886	1.819	-0.371	1.653	2.24	1.643	-0.268	1.559	1.523
20397	FUBP1 far upstream element (FUSE) binding protein 1 | IMAGE:824198 || 163061	-0.391	-0.246	-0.531	0.008	0.08	0.012	0.147	-0.245	0.042	1.604	1.176	0.732	0.557	1.794	1.119	0.922	-0.018	2.096	1.283	1.026	0.365	1.772	1.086
24828	FUBP1 far upstream element (FUSE) binding protein 1 | IMAGE:824198 || 163061	0.927	-0.038	-0.733	-0.254	-0.142	0.1	-0.115	-0.147	-0.23	1.282	0.934	0.45		1.612	0.477	0.71	0.53	1.834	0.821	1.114	0.323	1.66	0.454
27272	G1P3 interferon, alpha-inducible protein (clone IFI-6-16) | IMAGE:324912 || 178411	-0.468	-0.483	-0.918	-0.839	-0.297	-0.865	-0.09	-1.262		0.237	2.109	1.895	-0.03	0.087	1.032	1.965	-0.425	0.019	0.706	1.209	-0.202	-0.215	0.839
18342	GBP1 guanylate binding protein 1, interferon-inducible, 67kD | IMAGE:1270912 || 177646	1.837	1.042	0.037	0.466	0.178	0.64	0.565	0.603	1.19	1.862	2.924	2.47	1.205	2.102	1.707	2.38	1.53	1.684	1.871		1.433	2.09	1.764
18342	GBP1 guanylate binding protein 1, interferon-inducible, 67kD | IMAGE:1270912 || 177646	1.837	1.042	0.037	0.466	0.178	0.64	0.565	0.603	1.19	1.862	2.924	2.47	1.205	2.102	1.707	2.38	1.53	1.684	1.871		1.433	2.09	1.764
27468	GBP1 guanylate binding protein 1, interferon-inducible, 67kD | IMAGE:502085 || 161387	1.982	0.987	0.112	0.581	0.753	0.905	1.02	0.808	1.405	2.397	2.969	2.205	1.23	2.967	1.842	2.595	1.685	2.089	2.516	2.079	1.778	2.425	2.349
27468	GBP1 guanylate binding protein 1, interferon-inducible, 67kD | IMAGE:502085 || 161387	1.982	0.987	0.112	0.581	0.753	0.905	1.02	0.808	1.405	2.397	2.969	2.205	1.23	2.967	1.842	2.595	1.685	2.089	2.516	2.079	1.778	2.425	2.349
20782	GBP1 guanylate binding protein 1, interferon-inducible, 67kD | IMAGE:712292 || 162324	-0.341	-0.376	0.539	0.938	0.63	0.392		1.115	0.892	2.154	3.096		1.737	1.814	2.649	2.902	1.072	2.076	3.153	2.976	1.395	2.132	0.796
20782	GBP1 guanylate binding protein 1, interferon-inducible, 67kD | IMAGE:712292 || 162324	-0.341	-0.376	0.539	0.938	0.63	0.392		1.115	0.892	2.154	3.096		1.737	1.814	2.649	2.902	1.072	2.076	3.153	2.976	1.395	2.132	0.796
502238	GBP1 guanylate binding protein 1, interferon-inducible, 67kD | IMAGE:841008 || 100368	1.979	0.944	0.309	0.948	0.55	0.552	0.097	1.165	1.392	1.784	2.306	2.772	0.997	2.114	1.699	2.472	1.242	1.056	2.283	2.246	1.095	1.352	2.106
502238	GBP1 guanylate binding protein 1, interferon-inducible, 67kD | IMAGE:841008 || 100368	1.979	0.944	0.309	0.948	0.55	0.552	0.097	1.165	1.392	1.784	2.306	2.772	0.997	2.114	1.699	2.472	1.242	1.056	2.283	2.246	1.095	1.352	2.106
527752	GBP2 guanylate binding protein 2, interferon-inducible | IMAGE:298899 || 247267	-0.541	-0.296	-0.291	0.918	0.02	-0.078	0.307	-0.025	-0.308	0.974	1.896	2.142	0.197	0.634	0.989	1.852		1.196	1.383	1.656	-0.025	1.202	1.176
527752	GBP2 guanylate binding protein 2, interferon-inducible | IMAGE:298899 || 247267	-0.541	-0.296	-0.291	0.918	0.02	-0.078	0.307	-0.025	-0.308	0.974	1.896	2.142	0.197	0.634	0.989	1.852		1.196	1.383	1.656	-0.025	1.202	1.176
502256	GCH1 GTP cyclohydrolase 1 (dopa-responsive dystonia) | IMAGE:783849 || 101860	1.552	0.227	0.072	0.571	0.253	0.365	0.09	0.958	0.915	2.667	3.909	3.525	0.71	2.397		2.935	0.245	2.659	2.916	3.119	0.408	2.995	2.729
27490	GLG1 Golgi apparatus protein 1 | IMAGE:511387 || 178361	-0.616	-0.191	-0.496		0.035	-0.133	-0.048	-0.54	3.447	1.859	2.671		3.892	1.409	2.424	2.167	3.517	2.021	3.088	2.301	4	2.007	1.931
26117	GNA15 guanine nucleotide binding protein (G protein), alpha 15 (Gq class) | IMAGE:122394 || 106877	0.769	-0.056		-0.232	-0.31	-0.348	-0.643	-0.795		-0.316	2.206	3.212		0.714	2.269	3.072	-0.288	1.176	2.713	3.146	0.135	1.392	2.966
502142	HCK hemopoietic cell kinase | IMAGE:504544 || 115136		1.766	0.961	0.39	0.702	0.324	0.099	1.327	1.534	0.446	1.648	1.764	0.209	0.046	1.131	2.194	1.284	0.128		1.778	0.437	1.594	1.788
27275	HIF1A hypoxia-inducible factor 1, alpha subunit (basic helix-loop-helix transcription factor) | IMAGE:325117 || 161550		-0.313		-0.409	-0.457	-0.495	-0.57	-0.602	0.265	0.647	2.119	1.925		0.417	1.322	1.255	-0.295	0.469	1.836	1.479	0.528	0.865	1.209
541502	HIF1A hypoxia-inducible factor 1, alpha subunit (basic helix-loop-helix transcription factor) | IMAGE:325117 || 161550	0.904	-0.351	-0.406	-0.387	0.495	-0.163	-0.298	-0.09	0.767	0.569	2.141	1.827	0.802	0.029	1.434	1.797	0.037	0.591	1.598	2.471	0.41	1.447	2.141
502010	HIF1A hypoxia-inducible factor 1, alpha subunit (basic helix-loop-helix transcription factor) | IMAGE:897806 || 106573	1.059	-0.226	-0.371	-0.362	0.3	0.122	0.117	-0.045	0.472	0.614	1.646	1.292	0.437	-0.096	0.809	1.332	0.302	0.386	1.113	1.776	0.445	1.182	1.626
508356	HLA-DNA major histocompatibility complex, class II, DN alpha | IMAGE:447509 || 106407	-0.641	-0.496	-0.911	0.348	-0.02	-0.358	-0.183	-0.675	0.252	2.004	1.786	2.082	0.617	1.584	1.899	1.382	-0.138	2.246	2.313	1.886	0.565	2.782	1.746
24239	HLA-DNA major histocompatibility complex, class II, DN alpha | IMAGE:683914 || 186923	0.862		1.722	1.921	0.573	-0.205	1.29	1.338	-0.335	-0.633	1.729	0.845		-1.113	0.832	0.445	0.545	-0.781		0.599	1.428	1.095	0.699
2761	HLA-DNA major histocompatibility complex, class II, DN alpha | IMAGE:815709 || 186034	-0.366	-2.621	-2.606	0.683	-0.515	-0.623	-0.888	-2.27	-0.093	-0.761	-0.369	-2.243	-0.358	-0.641	-3.156	-0.503	-0.073	-0.309	-0.982	-0.789	-1.29	-0.503	-1.749
23610	HLA-DQB1 major histocompatibility complex, class II, DQ beta 1 | IMAGE:2121016 || 191304		0.868	1.623	1.422	0.814	0.626	0.951	1.569		0.978	1.55	0.956	0.481	1.428	0.573	1.576	1.326		1.337	1.08	0.859	1.706	1.61
527981	HLA-DRB1 major histocompatibility complex, class II, DR beta 1 | IMAGE:855258 || 308099	-1.918	-1.963	-0.358	0.041	-0.067	-1.315	-0.34	-1.622	-1.285	-1.153	-0.191	-2.185	-0.78	-0.823	-1.008	-1.735	-0.405	-0.241	-0.744	-0.491	-0.292	-0.315	-2.011
12762	HLA-DRB5 major histocompatibility complex, class II, DR beta 5 | IMAGE:1317024 || 183340	1.989	1.764	1.399	0.378	0.67	0.072	-0.073	2.485	1.442	0.074	0.336	0.882	-0.023	-0.266	-0.211	1.152	1.102	-0.014	1.053	1.026	-0.285	0.982	1.166
26397	HLA-DRB5 major histocompatibility complex, class II, DR beta 5 | IMAGE:235903 || 101316	1.103	0.648		0.722	-0.116		0.941	1.479		1.408	1.87	1.386	0.731	1.818	1.203	1.406	0.476	0.81	1.127	0.63	0.219	1.906	1.15
27461	HLA-DRB5 major histocompatibility complex, class II, DR beta 5 | IMAGE:491166 || 161385		0.702	0.937	1.286		0.46	0.575	1.243		1.022	2.214	2.42	0.825	0.392	1.907	1.74	-0.03	0.364	2.171	1.504	0.583		1.384
19224	HLA-DRB5 major histocompatibility complex, class II, DR beta 5 | IMAGE:713065 || 160953	1.039	0.164	-0.111	0.248	0.26	0.362	0.077	0.125	1.412	2.744	2.576	2.252	0.657	2.284	0.919	1.602	0.392	1.766	1.803	1.036	1.055	2.242
24268	ICAM1 intercellular adhesion molecule 1 (CD54), human rhinovirus receptor | IMAGE:86017 || 161568	-0.421	-0.026	-0.291	0.298	0.23	0.102	0.107	-0.205	1.142	1.834	1.416		1.627	1.294	1.509	0.712	1.712	1.526	2.133	0.856	2.075	1.522	1.126
531711	ICSBP1 interferon consensus sequence binding protein 1 | IMAGE:2107378 || 191072	-1.131	0.484	-0.021	-0.312	-0.64	-0.388	-0.403	-0.255	-0.498	0.934	2.036	1.522	-0.593	0.754	1.949	1.062	-0.138	0.866	1.643	1.526	-0.485	0.332	0.506
24445	IFI16 interferon, gamma-inducible protein 16 | IMAGE:824602 || 100267	-0.421	0.244	-0.151	0.078	-0.38	-0.088	0.097	-0.385	-0.058	1.384	2.716	2.152		0.334	1.629	2.132	0.092	0.116	2.113	2.306	-0.445	0.222	1.536
28620	IFI16 interferon, gamma-inducible protein 16 | IMAGE:824602 || 100267	0.599	-0.336	-0.661	0.148	-0.44		-0.123	-0.395	-0.368	1.114	1.986	1.652	0.267	-0.116	1.429	1.352	-0.198	-0.034	1.953	1.176	-0.065	-0.448	0.416
501893	IFI16 interferon, gamma-inducible protein 16 | IMAGE:824602 || 100267	-0.426	-0.261	0.054	0.303	0.125	-0.073	0.182	-0.07	-0.093	1.589	2.411	1.887	0.492	0.639	1.704	1.607	-0.193	0.661	1.878	1.941	0.24	0.267	1.291
517122	IFI35 interferon-induced protein 35 | IMAGE:1422723 || 116075	-0.873	-0.578	-0.343	-0.294	0.168	-1.02	0.025	-0.567	-1.33	0.092	2.074	1.87	-0.115	-0.888	1.157	1.24	-0.32	-0.666	1.691	1.094	-0.037	0.12	0.144
542345	IFIT1 interferon-induced protein with tetratricopeptide repeats 1 | IMAGE:2550047 || 331048	-0.912	-0.757		-0.813	-0.511	-0.589	-0.614	-0.886	-0.399	3.113	4.045	2.851	0.346	2.063		3.311	-0.859		3.472	3.115	-0.386	1.241	2.235
500296	IFIT1 interferon-induced protein with tetratricopeptide repeats 1 | IMAGE:823696 || 111981	-0.981	-0.266	-0.981	-0.452	-0.58	-1.258	-0.603	-1.325	-0.668		3.176	3.582	-0.173	0.984	1.839	3.252	-0.408	1.116	2.833	2.546	-0.475	1.362	1.866
27288	IFIT4 interferon-induced protein with tetratricopeptide repeats 4 | IMAGE:328343 || 161363		0.57	0.215	-0.346	0.476	0.388	-0.397	0.121	0.948	0.9	1.522	1.438	0.643	0.65	1.215	1.558	0.748	1.112	2.009	2.382	0.571	1.108	1.642
508411	IFITM1 interferon induced transmembrane protein 1 (9-27) | IMAGE:755599 || 102734	0.039	0.754	0.119	0.418	0.2	0.212	0.207	-0.215		1.484	2.146	2.002	0.327	0.494	1.659	1.542	0.132	0.696	2.043	1.066	0.615	0.262	1.316
527979	IFITM3 interferon induced transmembrane protein 3 (1-8U) | IMAGE:809910 || 178264	-0.838	0.277	-0.468	-0.369	-0.077	-0.125	0.1	-0.852	-0.455	0.997	2.509	1.855	-0.33	0.237	0.662	1.625	0.615	-0.111	1.066	1.619	-0.632	-0.255	0.739
521057	IFNG interferon, gamma | IMAGE:1579639 || 223208	-0.536	-0.041	-0.316	0.033	0.355	-0.523	-0.398	-0.45	-0.113	3.739	4.361	3.427	0.392	1.919	3.394	3.157	-0.633	1.961	3.758	3.281	-0.21	1.707	2.411
4295	IFNG interferon, gamma | LCP:54 || 249254	1.152	-0.003	0.412	0.631	-0.307	0.135	0.29	0.688	0.815	1.587	2.029		1.24	1.387	1.372	1.145	0.495	1.239	1.916	1.179	0.808	1.185	1.359
4097	IL12B interleukin 12B (natural killer cell stimulatory factor 2, cytotoxic lymphocyte maturation factor 2, p40) | LCP:85 || 249286	0.282	-0.463	-0.138	-0.159	-0.017	0.265	0.02	0.478	0.205		2.929		0.31	2.937	2.472	0.555	-0.175		2.976	1.139	0.638	2.195	0.599
25217	IL12B interleukin 12B (natural killer cell stimulatory factor 2, cytotoxic lymphocyte maturation factor 2, p40) | LCP:85 || 249286	1.109	0.044	0.699	0.288	0.09	0.062	0.657	0.705	0.292	1.624	2.586			1.884	2.099	0.372	-0.138	1.406	2.673	0.686	0.205	1.632	0.666
501627	IL15RA interleukin 15 receptor, alpha | IMAGE:488019 || 119274			-0.341	0.138	-0.13	0.022	0.047	-0.645	-0.318	1.624	3.786	2.862	-0.203	1.424	1.879	2.482	0.122	1.276	2.423	2.816	-0.685	1.102	1.786
502856	IL15RA interleukin 15 receptor, alpha | IMAGE:488019 || 119274	0.516	0.351	0.296	0.045	0.567	0.469	-0.066	0.792	0.459	1.601	1.943	1.909	0.134	0.401	0.816	1.749	0.639	0.893	1.84	2.163	0.042	1.419	1.843
18428	IL6 interleukin 6 (interferon, beta 2) | IMAGE:1301232 || 177950	0.239	0.574	0.759	-0.322	-0.2	-0.198	0.287	0.605	0.622	5.184	4.366		1.237	4.704	4.349	3.532	0.172	4.026	4.413	3.556	0.375	4.342	3.046
4089	IL6 interleukin 6 (interferon, beta 2) | LCP:79 || 249327	-1.163	-0.048	-0.483	-0.974	0.118	-0.29	-0.055	-0.417	0.13	3.302	2.594	1.1	0.575	3.062	2.067	1.33	0.26	2.744	2.121	1.364	0.543	2.58	1.024
27290	IL8 interleukin 8 | IMAGE:328692 || 161365	-0.521	-0.276	-0.351	-0.482	0.05	-0.488	-0.153	-0.785	1.872	3.384	2.986	1.192	2.947	3.544	2.779	2.142	2.702	3.556	3.243	2.436	2.655	3.612	1.856
4272	IL8 interleukin 8 | LCP:51 || 249263	0.869	0.344	0.119	-0.322	0.52	0.242	-0.353	0.395	3.252	3.764	2.506	1.942	3.427	2.604	2.219	2.742	3.412	3.176	3.423	3.216	2.805	3.712	3.066
25184	IL8 interleukin 8 | LCP:51 || 249263	-0.878	-1.393	-0.068	0.401	-0.217	-0.995	-0.35	-0.722	1.925	2.077	2.789	2.085	2.45	2.387	1.582		2.765	2.899	3.716	2.559	2.298	4.015	1.709
500874	INADL PDZ domain protein (Drosophila inaD-like) | IMAGE:206994 || 113504	-0.366	0.249	-0.836	0.033	0.025		-0.738	-0.47	-0.863	0.979	1.681	1.447	-0.098	0.689	1.114	1.847	-0.023	0.331	2.158	1.601	0.03	-0.573	0.921
541974	INHBA inhibin, beta A (activin A, activin AB alpha polypeptide) | IMAGE:2458975 || 331313	0.019	0.084	0.229	-0.332	0.11	-0.388	-0.343	-0.095		4.874	5.606		0.367	4.324	5.319	4.572		4.796	6.103	4.276	0.545	4.532	3.126
505483	INHBA inhibin, beta A (activin A, activin AB alpha polypeptide) | IMAGE:269815 || 102234	0.241	0.316	-0.609	0.46	-0.168	0.124	-0.121	-0.183	0.044	4.376	4.538	3.414	0.389	4.286	3.671	2.724	0.374	3.648	4.545	2.968	0.577	3.074	2.328
24405	IRF1 interferon regulatory factor 1 | IMAGE:1307246 || 177728	-0.158	0.137		0.731	0.563	0.455	0.78	0.238	0.855	1.637	2.379	1.455	1.23	1.557	1.472	1.655	0.985	1.269	1.766	1.559	0.958	1.285	1.359
1676	IRF1 interferon regulatory factor 1 | IMAGE:685033 || 186561	-0.176	0.259	0.254	0.533	0.515	0.527	0.812	-0.08	0.827	1.629	1.541	1.807	1.112	1.359	0.654	1.577	0.917	0.981	1.608	1.571	0.64	1.157	1.391
28599	IRF1 interferon regulatory factor 1 | IMAGE:740476 || 102144	0.019	0.274	0.169	0.778	0.65	0.672	0.697	0.225		1.754	2.346	1.792	1.367	1.344	1.199	1.642	1.072	1.296	1.533	1.386	1.135	1.282	1.236
500297	IRF2 interferon regulatory factor 2 | IMAGE:727551 || 119240	-0.523	-0.818		-0.464	-0.102	-1	-0.855	-0.557	-0.73	1.602	2.884	2.62	0.315	1.102	1.957	2.32	-0.59	1.464	2.811	2.104	-0.437	0.91	1.094
500297	IRF2 interferon regulatory factor 2 | IMAGE:727551 || 119240	-0.523	-0.818		-0.464	-0.102	-1	-0.855	-0.557	-0.73	1.602	2.884	2.62	0.315	1.102	1.957	2.32	-0.59	1.464	2.811	2.104	-0.437	0.91	1.094
517095	IRF7 interferon regulatory factor 7 | IMAGE:1159963 || 105812	-0.586	0.409	0.114	0.413	-0.165	0.087	0.412	-0.68	0.217	0.929	3.211	2.047	-0.018	0.729	0.824	2.537	0.737	0.861	2.078	2.271	-0.42	0.547	1.511
2095	IRF7 interferon regulatory factor 7 | IMAGE:703430 || 186356	-0.333	0.502	1.007	0.196	-0.602	0.23	0.445	0.303	0.1	0.242		2.56	0.085	0.802	2.057	2.42	-0.04	0.214	2.201	1.844	-0.527	-0.03	1.414
27015	ISG15 interferon-stimulated protein, 15 kDa | IMAGE:149319 || 320715	-0.623	0.032	-0.053	-0.714	0.248	-0.23	0.425	-0.787	-0.3	2.982	3.974	2.96	0.235	2.262	2.437	2.61	0.02	1.854	2.901	2.304	-0.117	1.58	2.034
27015	ISG15 interferon-stimulated protein, 15 kDa | IMAGE:149319 || 320715	-0.623	0.032	-0.053	-0.714	0.248	-0.23	0.425	-0.787	-0.3	2.982	3.974	2.96	0.235	2.262	2.437	2.61	0.02	1.854	2.901	2.304	-0.117	1.58	2.034
508413	ISG15 interferon-stimulated protein, 15 kDa | IMAGE:742132 || 109909	-0.861	0.144	-0.411	-0.902	-0.33	-0.698	0.227	-1.505	-0.198	1.984	4.406	2.822	-0.343	1.854	1.019	3.002	0.382	1.526	2.643	2.826	-0.705	1.302	1.966
508413	ISG15 interferon-stimulated protein, 15 kDa | IMAGE:742132 || 109909	-0.861	0.144	-0.411	-0.902	-0.33	-0.698	0.227	-1.505	-0.198	1.984	4.406	2.822	-0.343	1.854	1.019	3.002	0.382	1.526	2.643	2.826	-0.705	1.302	1.966
2783	ISG20 #interferon stimulated gene (20kD) OR #Hs.293975 ESTs | IMAGE:815825 || 186097		0.442	0.877	0.276	0.078	0.13	0.075	1.113	0.62	1.372	1.634		-0.305		1.267	1.85	-0.12		1.961	0.944		0.37	1.174
18548	ISG20 interferon stimulated gene (20kD) | IMAGE:1351990 || 160944	-0.716	0.049	0.534	0.243	0.135	-0.253	0.642	-0.36	-0.003	1.219	2.541	1.937	-0.598	0.579	0.904	1.777	0.627	1.051	2.048	1.791	0.01	0.977	1.391
24419	ISG20 interferon stimulated gene (20kD) | IMAGE:1351990 || 160944	0.117	0.882	0.807	0.616	0.698	0.17	0.585	0.533	0.27				0.205	1.022	1.877	2.22	0.62	0.684	2.151	1.324	0.653	1	1.974
542145	ISG20 interferon stimulated gene (20kD) | IMAGE:2503967 || 330912	-0.648	-0.153	0.072	0.121	-0.027	-0.015	0.68	-0.902	0.015	1.107	1.939	1.955	-0.69	0.627	0.562	1.915	0.475	0.719	1.846	2.009		0.935	1.279
509417	ISG20 interferon stimulated gene (20kD) | IMAGE:491751 || 108180	-0.366	-0.311	0.094	0.043	0.205	-0.673	0.202	-0.3	-0.703	1.259	2.771	1.847	-0.018	0.469	1.554	1.497	0.187	0.221	1.588	1.061	0.14	0.547	0.721
508736	ISG20 interferon stimulated gene (20kD) | IMAGE:740604 || 104418	1.439	0.444	0.529	0.198	0.54	0.222	0.997	0.785	0.842	1.584	2.716	2.122	0.277	1.184	1.479	1.922	0.302	0.826	1.683	1.696	0.185	0.892	1.956
3126	ISG20 interferon stimulated gene (20kD) | IMAGE:825688 || 185632		0.382	0.457	-0.174	-0.242	-0.42	-0.195	-0.167	-0.24	0.662	1.644	1.71		0.722	1.727	1.51	-0.15	0.024	1.631	0.764	-0.597	0.12	0.654
12804	ITGA4 integrin, alpha 4 (antigen CD49D, alpha 4 subunit of VLA-4 receptor) | IMAGE:1317378 || 182708	0.806	-0.159	-0.854	-0.385	0.317	0.059	-0.826	-0.018	-0.811	-0.599	-1.997	-2.421	-0.456	-1.269	-1.774		0.609	-1.267	-1.49	-0.407	-0.278	-0.581	-1.077
26140	ITGA4 integrin, alpha 4 (antigen CD49D, alpha 4 subunit of VLA-4 receptor) | IMAGE:235135 || 116561	-0.306	-0.411	-0.656	-1.117	0.145	-0.473	-0.738	-1	-0.333	-1.061	-1.869		0.072	-0.991	-2.136		-0.373	-0.839	-1.922	-2.399	0.42	-0.943	-2.049
26996	ITGA6 integrin, alpha 6 | IMAGE:141395 || 177992	-0.383	0.112	-0.173	0.206	-0.162	0.11	0.065	-0.277	-0.09	0.212	1.834	1.49	0.065	-0.178	1.637		-0.16	0.284	2.061	1.864	-0.047	0.37	1.404
28961	ITGA6 integrin, alpha 6 | IMAGE:32493 || 163319		0.024	0.409	0.488	0.09	0.312	0.117	0.485	0.392	0.104	2.036			0.214	1.959	1.112	-0.318		2.413	1.756	0.695	0.332	1.676
527949	ITGA6 integrin, alpha 6 | IMAGE:32493 || 163319	-0.576	0.129	-0.116	0.063	-0.395	0.067	0.072	-0.6	-0.123	0.749	1.751	1.347	0.242	0.179	1.394	1.357	0.207	0.251	1.678	2.081	-0.28	0.567	1.301
18466	JUN v-jun avian sarcoma virus 17 oncogene homolog | IMAGE:1308086 || 177734	-0.871	-0.236	-0.511	-0.132		-0.168	-0.283	-0.415	2.512	0.524	0.876	1.022	2.967	0.294	1.169	0.752	2.612	0.726	1.283	1.016	2.805	0.532	0.606
24757	JUN v-jun avian sarcoma virus 17 oncogene homolog | IMAGE:1308086 || 177734	-0.699	0.766	-0.179	-0.24	-0.368	0.254	-0.131	-0.343	2.314	0.506	1.428	1.234	1.959	0.486	1.051	1.164	2.404	0.328	1.055	1.588	1.887	0.544	1.098
502466	JUN v-jun avian sarcoma virus 17 oncogene homolog | IMAGE:358531 || 111813	0.129	0.104	-0.011	-0.262	0.22	0.442	-0.393	-0.225	4.222	0.944	1.466	1.112	3.187	0.194	0.579	1.442	4.122	0.496	1.563	1.286	3.405	1.242	1.546
505141	JUN v-jun avian sarcoma virus 17 oncogene homolog | IMAGE:358531 || 111813		-0.037	-0.762	0.187	-0.311	-0.129	-0.474	-0.376	2.901	0.883	1.405	1.221	2.536	0.593	0.948	0.581	2.981	0.575	1.432	0.765	3.224	0.361	0.585
503069	KIAA1268 KIAA1268 protein | IMAGE:66815 || 99472	-0.391	-0.156	-0.531	0.488	0.11	0.332	0.187	-0.095	-0.058	1.354	2.346	1.882	0.377	0.734	1.449	1.792	-0.388	0.506	1.683	1.776	-0.045	0.362	1.396
24254	KIAA1268 KIAA1268 protein | IMAGE:682737 || 185089		0.022	-0.133	0.466	-0.012	-0.27	-0.025	0.113	-0.23	0.582	2.034	2.96			1.637	1.86	-0.66	0.134	1.851	1.674	-0.647	0.35	1.604
1793	KIAA1268 KIAA1268 protein | IMAGE:686259 || 186634	0.593	0.028	0.263	0.422	0.124	-0.064	-0.029	0.869	0.376	0.618	1.67	2.066		0.638	1.183	0.846	-0.654		1.687	1.31	0.149	0.096	1.03
3223	KIAA1554 KIAA1554 protein | IMAGE:826559 || 185262	-0.726	0.739	0.184	0.323	-0.325	0.257	-0.108	-0.03	-0.233	0.539	1.311	1.997	-0.118	-0.021	1.184	1.707	0.587	-0.159	1.078	1.601	-0.7	-0.563	0.921
531561	KRT16 keratin 16 (focal non-epidermolytic palmoplantar keratoderma) | IMAGE:1486533 || 312111	-1.203	-0.268	-0.553	-0.264	-0.352	-0.68	-0.305	-0.847	-0.79	-0.668	-1.786	-1.95	-0.595	-0.748	-1.133	-1.18	-0.27	-0.926	-1.599	-1.186	-0.687	-0.91	-1.326
26144	LGALS3BP lectin, galactoside-binding, soluble, 3 binding protein (galectin 6 binding protein) | IMAGE:811000 || 109105	0.982	0.107	0.322	0.581	0.803	-0.005	-0.14	-0.442	3.525	3.997	4.509	3.835	3.45	4.037	3.662			3.579	3.926	3.059	3.358	4.235	3.269
26144	LGALS3BP lectin, galactoside-binding, soluble, 3 binding protein (galectin 6 binding protein) | IMAGE:811000 || 109105	0.982	0.107	0.322	0.581	0.803	-0.005	-0.14	-0.442	3.525	3.997	4.509	3.835	3.45	4.037	3.662			3.579	3.926	3.059	3.358	4.235	3.269
510442	LGALS3BP lectin, galactoside-binding, soluble, 3 binding protein (galectin 6 binding protein) | IMAGE:811000 || 109105	-1.001	-0.046	-0.231	0.058	0.13	0.152	0.237	-0.395	-0.528	0.574	1.786	2.142	-0.133	0.054	1.079	1.662	-0.128	0.126	0.703	1.396	-0.185	-0.308	1.236
510442	LGALS3BP lectin, galactoside-binding, soluble, 3 binding protein (galectin 6 binding protein) | IMAGE:811000 || 109105	-1.001	-0.046	-0.231	0.058	0.13	0.152	0.237	-0.395	-0.528	0.574	1.786	2.142	-0.133	0.054	1.079	1.662	-0.128	0.126	0.703	1.396	-0.185	-0.308	1.236
503038	LOC51056 leucine aminopeptidase | IMAGE:141623 || 118996	-0.208	0.357	-0.088	0.851	0.213	0.585	0.86	0.178	0.135	1.267	1.749	2.445	0.89	1.037	1.462	2.085	-0.205	0.579	1.696	2.389	-0.002	0.705	1.639
516851	LY6E lymphocyte antigen 6 complex, locus E | IMAGE:1470048 || 105624	-0.971	-0.096	-0.381	-0.612	0.24	-0.488	0.307	-0.945	-0.878	0.924	2.286	2.012	-0.263	0.064	1.849	1.722	-0.178	0.036	1.663	1.676	-0.245	-0.508	1.186
27752	LY6E lymphocyte antigen 6 complex, locus E | IMAGE:741876 || 320229	-0.893	-0.128	-0.163	-0.644	0.068	-0.46	0.195	-0.957	-0.92	0.972	2.234	1.78	-0.315	-0.038	1.367	1.68	-0.14	0.064	1.551	1.334	-0.287	-0.61	0.974
27783	LY6E lymphocyte antigen 6 complex, locus E | IMAGE:769653 || 178124	-0.516	0.009	-0.106	-0.337	0.345	-0.133	0.422	-0.58	-0.423	1.089	2.651	2.087	0.142	0.179	1.764	1.817	-0.093	0.231	1.788	1.721	0.16	-0.193	1.491
22092	LYN v-yes-1 Yamaguchi sarcoma viral related oncogene homolog | IMAGE:1670800 || 188223	1.117	0.532	-0.233	0.106	0.258	0.49	0.145	0.063	0.04	1.282	2.004	2.15	0.105	1.342	1.187	2.34	0.09	1.544	1.941	1.964	0.373	1.64	1.744
4174	LYN v-yes-1 Yamaguchi sarcoma viral related oncogene homolog | IMAGE:193913 || 118000	0.009	-0.236	-0.261	0.128	0.33	0.212	0.117	-0.165	-0.308	1.194	1.726		0.407	0.884	1.959	1.842	-0.388	1.586	2.173	1.596	0.205	1.372	1.656
505108	LYN v-yes-1 Yamaguchi sarcoma viral related oncogene homolog | IMAGE:193913 || 118000	-0.693	0.022	-0.313	-0.024	-0.102		0.005	-0.487	-0.68	1.022	1.874	2.04	-0.055		1.727	1.51	-0.49	1.684	1.991	1.664	-0.257	1.54	1.554
22437	LYN v-yes-1 Yamaguchi sarcoma viral related oncogene homolog | IMAGE:2028051 || 191478	-0.428	-0.113	-0.368	0.171	0.053	0.045	0.08	0.028	-0.295	0.987	2.179	1.745	0.31	1.097	1.622	1.795	-0.545	1.529	2.106	1.979	0.008	1.795	1.659
509453	MARCO macrophage receptor with collagenous structure | IMAGE:840466 || 107990	-1.337	-1.012	-0.607	-0.468	-0.156	-0.524	-0.449	-0.301	-0.644	-0.682	0.66	2.026	0.221	-0.652	0.753	2.766	-0.604	-0.13	0.917	2.45	-0.241	-0.484	1.77
502229	MIG monokine induced by gamma interferon | IMAGE:503617 || 102285	0.861	0.736	0.701	1.9	0.382	0.424	1.299			2.286	3.788		1.459	2.866		2.294	-0.126	1.788	2.605	2.348	0.817	1.504	2.038
4268	MIG monokine induced by gamma interferon | LCP:8 || 249272	-0.203	-0.028	0.357	0.966	-0.172	0.3	0.735	0.213	-0.28	1.652			1.045	1.482	0.687	1.21	-0.4	0.964	1.831	2.024	-0.147	0.7	0.504
19338	MIG monokine induced by gamma interferon | LCP:8 || 249272	1.049	0.554	0.739	0.908	0.32	0.262	0.997	1.225	0.712	0.814	2.746	1.702	0.637	1.724	1.359	1.252	0.072		1.993	1.846	-0.035	1.072	1.696
25990	MRC1 mannose receptor, C type 1 | IMAGE:48886 || 100604	-0.051	-0.386	0.519	1.168	0.2		-0.093	0.995	0.132	-1.486	-1.804		0.697	-0.686	-1.501	-2.878	-0.328	-0.264	-1.437	-2.864	0.265	0.262
501583	MRC1 mannose receptor, C type 1 | IMAGE:48886 || 100604		0.092	1.197	1.596	0.238	0.19	-0.085	2.423	0.41	-1.338	-1.866			-0.908	-0.733	-2.57	-0.03	-1.186	-0.299	-2.396	0.583	-0.12	-2.166
29282	MSR1 macrophage scavenger receptor 1 | IMAGE:2354198 || 320316	-0.696	0.119	-0.336	0.373	-0.055	-0.443	-0.128	-0.24		0.149	2.871	3.187	0.022		1.514	2.477	0.147	0.861	2.018	1.421	-0.14	1.347	1.701
516899	MT1E metallothionein 1E (functional) | IMAGE:1472735 || 101470	-0.908	0.177	-0.838	-0.919	0.203	-0.415	-0.18	-0.812	-0.015	1.827	2.749	2.515	0.17	0.687	2.122	2.205	0.495	0.799	1.686	2.139	0.198	-0.405	1.849
528468	MT1L metallothionein 1L | IMAGE:1899230 || 307038	-0.366	0.459	-0.756	-0.367	0.485	0.247	-0.108	-0.46	-0.113	2.229	2.951		0.442	0.949	2.394	2.087	0.417	0.951	2.588	2.031	0.87	-0.213	1.731
27567	MT2A metallothionein 2A | IMAGE:590150 || 320632	-0.636	0.079	-0.846	-0.717	0.585	-0.043	0.242	-0.57	-0.153	2.439	4.011	3.487	0.392	1.159	2.904	3.017	0.177	1.201	2.608	3.011	0.22	0.397	2.421
541525	MT2A metallothionein 2A | IMAGE:590150 || 320632	0.542	0.147	-0.748	-0.649	0.193	0.025	0.12	-0.912	-0.035	2.447	3.809	3.105	0.56	1.437	2.522	2.575	0.065	0.929	2.726		0.088	-0.165	2.159
29201	MTAP44 interferon-induced, hepatitis C-associated microtubular aggregate protein (44kD) | IMAGE:1877205 || 320333	0.392		-0.188	-0.109	-0.067	-0.215	-0.24	0.458	0.015		3.209			1.827	2.972	3.085	-0.425	1.789	3.476	3.059	0.258	0.985	1.849
19350	MX1 myxovirus (influenza) resistance 1, homolog of murine (interferon-inducible protein p78) | IMAGE:510152 || 161102	0.779	0.144	0.029	-0.372	-0.14		0.127	-0.415	-0.478	1.884	2.296	1.922		1.044	1.959	2.182	-0.108	0.196	1.953	1.636	-0.225	0.132	1.896
19350	MX1 myxovirus (influenza) resistance 1, homolog of murine (interferon-inducible protein p78) | IMAGE:510152 || 161102	0.779	0.144	0.029	-0.372	-0.14		0.127	-0.415	-0.478	1.884	2.296	1.922		1.044	1.959	2.182	-0.108	0.196	1.953	1.636	-0.225	0.132	1.896
26580	MX1 myxovirus (influenza) resistance 1, homolog of murine (interferon-inducible protein p78) | IMAGE:510152 || 161102	1.014	0.339	-0.446	-0.067	-0.185	-0.383	-0.218	-0.42	-0.663	1.559	3.151	1.947	-0.598	0.069	1.874	2.237	0.977	-0.009	2.238	2.001	-0.09	0.727	1.781
26580	MX1 myxovirus (influenza) resistance 1, homolog of murine (interferon-inducible protein p78) | IMAGE:510152 || 161102	1.014	0.339	-0.446	-0.067	-0.185	-0.383	-0.218	-0.42	-0.663	1.559	3.151	1.947	-0.598	0.069	1.874	2.237	0.977	-0.009	2.238	2.001	-0.09	0.727	1.781
28587	MX1 myxovirus (influenza) resistance 1, homolog of murine (interferon-inducible protein p78) | IMAGE:815542 || 106379	-0.453	-0.408	-0.613	-0.054	0.198	-0.65	-0.025	-0.687	-1.01	1.912	3.624	3.16	0.335	0.932	2.637	2.87	-0.35	0.654	3.051	2.174	-0.147	0.52	1.784
28587	MX1 myxovirus (influenza) resistance 1, homolog of murine (interferon-inducible protein p78) | IMAGE:815542 || 106379	-0.453	-0.408	-0.613	-0.054	0.198	-0.65	-0.025	-0.687	-1.01	1.912	3.624	3.16	0.335	0.932	2.637	2.87	-0.35	0.654	3.051	2.174	-0.147	0.52	1.784
501569	MX1 myxovirus (influenza) resistance 1, homolog of murine (interferon-inducible protein p78) | IMAGE:815542 || 106379	-1.038	-0.363	-0.898		0.183	-0.835	-0.14	-0.882	-0.575	1.857		3.075	-0.11	1.247	2.272	2.785	-0.665	0.769	2.656	1.959	-0.352	0.245	1.959
501569	MX1 myxovirus (influenza) resistance 1, homolog of murine (interferon-inducible protein p78) | IMAGE:815542 || 106379	-1.038	-0.363	-0.898		0.183	-0.835	-0.14	-0.882	-0.575	1.857		3.075	-0.11	1.247	2.272	2.785	-0.665	0.769	2.656	1.959	-0.352	0.245	1.959
27421	MX2 myxovirus (influenza) resistance 2, homolog of murine | IMAGE:471638 || 178392	-0.836	-0.051	-0.586	-0.507	-0.525	-0.133	-0.228	-0.88	-0.363	1.739	3.411	3.317	-0.118	0.279	2.034	2.967	-0.153	0.211	2.768	3.041	-0.56	0.097	2.231
27421	MX2 myxovirus (influenza) resistance 2, homolog of murine | IMAGE:471638 || 178392	-0.836	-0.051	-0.586	-0.507	-0.525	-0.133	-0.228	-0.88	-0.363	1.739	3.411	3.317	-0.118	0.279	2.034	2.967	-0.153	0.211	2.768	3.041	-0.56	0.097	2.231
2041	MX2 myxovirus (influenza) resistance 2, homolog of murine | IMAGE:701481 || 113885	-0.743	0.332	-0.273	-0.334	-0.562	-0.13	-0.355	-0.707	-0.19	1.282	2.544	3.25	-0.035	0.242	2.437	2.79	0.07	0.644	2.901	2.634	-0.717	-0.04	2.264
2041	MX2 myxovirus (influenza) resistance 2, homolog of murine | IMAGE:701481 || 113885	-0.743	0.332	-0.273	-0.334	-0.562	-0.13	-0.355	-0.707	-0.19	1.282	2.544	3.25	-0.035	0.242	2.437	2.79	0.07	0.644	2.901	2.634	-0.717	-0.04	2.264
501568	MX2 myxovirus (influenza) resistance 2, homolog of murine | IMAGE:701481 || 113885	-1.148	-0.493	-0.898	-0.539	-0.197	-0.235	-0.47	-0.692	-0.425	1.297	3.119	2.975	-0.06	0.397	2.162	2.345	-0.535	0.349	2.206	2.179	-0.312	-0.345	1.789
501568	MX2 myxovirus (influenza) resistance 2, homolog of murine | IMAGE:701481 || 113885	-1.148	-0.493	-0.898	-0.539	-0.197	-0.235	-0.47	-0.692	-0.425	1.297	3.119	2.975	-0.06	0.397	2.162	2.345	-0.535	0.349	2.206	2.179	-0.312	-0.345	1.789
502028	NMI N-myc (and STAT) interactor | IMAGE:704532 || 103398	1.462	0.347	-0.558	-0.559	0.243	0.145	-0.19	-0.252	-0.205	1.157	1.629	1.065	-0.15	-0.073	0.652	1.795		0.019	0.996	2.349	0.138	0.585	0.869
18335	NR3C1 nuclear receptor subfamily 3, group C, member 1 | IMAGE:1269640 || 177933	0.944	-0.231	0.404	0.613	0.235	0.487	0.522	0	0.117	1.249	3.011		0.832	0.429	1.314	1.227	0.327	0.141	2.378	1.931	0.73	0.557	1.201
500624	NRG1 neuregulin 1 | IMAGE:155716 || 118371	1.684	0.359	0.094	0.113	0.455	0.257	-0.018	0.44	0.707	-0.301	-2.299		0.972	-0.421	-2.376	-3.313	0.357	-0.369	-2.172	-2.609	0.22	-0.463	-2.439
28965	NRG1 neuregulin 1 | IMAGE:52193 || 163376	-0.343	-0.298	-0.523	-0.234	0.148	-0.1	-0.015	-0.417	-0.26	-0.048	-1.106	-1.77	0.595	0.112	-1.313	-2.16	-0.4	0.254	-1.649	-2.056	0.113	0.15	-1.936
527950	NRG1 neuregulin 1 | IMAGE:52193 || 163376	-1.108	-0.363	0.082	0.051	-0.147	-0.525	0.02	-0.502	-0.575	-0.693	-1.551		-0.23	-0.223	-1.848		-0.145	0.019	-2.044	-2.631	-0.322	0.145
18443	OAS1 2',5'-oligoadenylate synthetase 1 (40-46 kD) | IMAGE:1303401 || 177655	-0.491	0.184	-0.281	0.088	-0.08	0.122	-0.393	-0.145	-0.158		1.506	2.112	-0.153	0.554	1.919		-0.068	0.196	1.953	1.086	0.375	-0.298	1.046
18443	OAS1 2',5'-oligoadenylate synthetase 1 (40-46 kD) | IMAGE:1303401 || 177655	-0.491	0.184	-0.281	0.088	-0.08	0.122	-0.393	-0.145	-0.158		1.506	2.112	-0.153	0.554	1.919		-0.068	0.196	1.953	1.086	0.375	-0.298	1.046
24752	OAS1 2',5'-oligoadenylate synthetase 1 (40-46 kD) | IMAGE:1303401 || 177655	-1.483	-1.028	-0.953	-0.114	-0.172	-0.32	-0.265	-0.747	-0.84	1.262	2.104	1.98	-0.105	0.352	1.627	2.1	-0.26	0.444	1.541	1.764	-0.447	-0.12	1.144
24752	OAS1 2',5'-oligoadenylate synthetase 1 (40-46 kD) | IMAGE:1303401 || 177655	-1.483	-1.028	-0.953	-0.114	-0.172	-0.32	-0.265	-0.747	-0.84	1.262	2.104	1.98	-0.105	0.352	1.627	2.1	-0.26	0.444	1.541	1.764	-0.447	-0.12	1.144
527946	OAS1 2',5'-oligoadenylate synthetase 1 (40-46 kD) | IMAGE:588911 || 308156	-1.233	-0.748	-1.393	-0.254	-0.172	-0.9	-0.815	-0.897	-1.35	1.702	2.164	2.03	-0.205	0.352	1.767	1.66	-0.76	0.254	2.301	1.344	-0.607	-0.61	0.964
527946	OAS1 2',5'-oligoadenylate synthetase 1 (40-46 kD) | IMAGE:588911 || 308156	-1.233	-0.748	-1.393	-0.254	-0.172	-0.9	-0.815	-0.897	-1.35	1.702	2.164	2.03	-0.205	0.352	1.767	1.66	-0.76	0.254	2.301	1.344	-0.607	-0.61	0.964
28939	OAS2 2'-5'-oligoadenylate synthetase 2 (69-71 kD) | IMAGE:155806 || 112895	-0.686		-0.396	-0.027	-0.455	-0.263	-0.188	-0.52	0.417	1.519	3.101	2.457	-0.438	0.839	1.964	2.477	-0.083	0.511	2.648	2.411		0.417	2.131
28939	OAS2 2'-5'-oligoadenylate synthetase 2 (69-71 kD) | IMAGE:155806 || 112895	-0.686		-0.396	-0.027	-0.455	-0.263	-0.188	-0.52	0.417	1.519	3.101	2.457	-0.438	0.839	1.964	2.477	-0.083	0.511	2.648	2.411		0.417	2.131
542407	OAS2 2'-5'-oligoadenylate synthetase 2 (69-71 kD) | IMAGE:2562181 || 330877	1.037	0.352	0.187	0.166	-0.592	-0.87	-0.405	0.613	0.04	0.972	2.274	2.12		0.732	2.307	1.69	-0.46	-0.446	2.531	1.354	-0.647	-0.32	1.474
542407	OAS2 2'-5'-oligoadenylate synthetase 2 (69-71 kD) | IMAGE:2562181 || 330877	1.037	0.352	0.187	0.166	-0.592	-0.87	-0.405	0.613	0.04	0.972	2.274	2.12		0.732	2.307	1.69	-0.46	-0.446	2.531	1.354	-0.647	-0.32	1.474
385	OAS2 2'-5'-oligoadenylate synthetase 2 (69-71 kD) | IMAGE:685528 || 187475	-0.925	-0.29	-0.095	0.844	-0.774	-0.512	0.033	0.101	0.108		3.312	3.048	0.003	0.49	1.595	2.838	-0.152	0.992	2.759	2.992	-0.779	0.728	1.362
385	OAS2 2'-5'-oligoadenylate synthetase 2 (69-71 kD) | IMAGE:685528 || 187475	-0.925	-0.29	-0.095	0.844	-0.774	-0.512	0.033	0.101	0.108		3.312	3.048	0.003	0.49	1.595	2.838	-0.152	0.992	2.759	2.992	-0.779	0.728	1.362
22503	OAS3 2'-5'-oligoadenylate synthetase 3 (100 kD) | IMAGE:2072763 || 190888	-0.558	-0.273	-0.408	0.051	-0.027	-0.165	-0.08	0.118	-0.335	0.877	2.969	3.225	0.06	-0.063	1.942	2.795	-0.305	0.679	2.286	2.689	0.128	0.355	2.229
22600	OAS3 2'-5'-oligoadenylate synthetase 3 (100 kD) | IMAGE:2073559 || 190547	0.374	-0.181	-0.146	0.143	0.105	0.167	0.252	0.19	-0.043	1.259	3.151		0.732	0.459	2.364	2.997	-0.333	0.661	2.878	2.741	0.32	0.287	2.521
508456	PDXK pyridoxal (pyridoxine, vitamin B6) kinase | IMAGE:590640 || 105832	-1.333	-0.388	-0.893	-0.884	-0.132	-0.74	-0.395	-1.147	-0.76	-0.718		-1.76	-0.065	-0.968	-1.003	-1.52	-0.17	-0.546	-1.719	-1.206	-0.217	-1.59	-1.436
18273	PECAM1 platelet/endothelial cell adhesion molecule (CD31 antigen) | IMAGE:1235138 || 177712	-0.896	-0.611	-0.606	-0.527	0.005	-0.333	-0.408	-0.67	-0.473	-0.761	-1.769	-2.323	0.112	-0.761	-1.776	-2.013	-0.383	-0.339	-1.822	-2.629	0.1	-0.353	-2.529
500179	PECAM1 platelet/endothelial cell adhesion molecule (CD31 antigen) | IMAGE:130541 || 101409	0.652	0.247		0.431		-0.205		-0.012		-0.253	-1.161	-1.265	0.33	-0.283	-1.178	-1.795	-0.205	-0.841	-0.684	-1.651	0.268	-0.515	-1.661
502197	PHLDA1 pleckstrin homology-like domain, family A, member 1 | IMAGE:667883 || 118499	-0.014	0.791	0.336	-0.295	0.157	0.439	0.274	-0.088	2.659	2.291	1.153	0.419	2.534	1.931	1.026	0.769	2.229	2.233	0.67	0.943	2.132	2.899	0.753
29183	PLAU plasminogen activator, urokinase | IMAGE:1696513 || 320502	0.579	-0.636	-0.121	0.718	-0.16		-0.163	-0.255	1.892	0.164	0.286	0.862		0.684	0.119	0.892	2.042	1.106		1.126	2.195	0.982	1.696
501365	PLAU plasminogen activator, urokinase | IMAGE:714106 || 110389	-0.216	-0.261	-0.166	0.863	0.115	-0.253	0.232	-0.03	1.847	0.149	0.171	1.407	2.472	0.739	0.184	1.277	1.937	1.561	0.778	1.591	2.28	1.387	1.861
26314	PLAUR plasminogen activator, urokinase receptor | IMAGE:22790 || 248771	-0.243	-0.088	-0.813	-0.364		-0.17	-0.515	-0.717	1.14	3.182	2.014		1.915	2.902	2.287	2.01	2.17	2.934	2.991	1.654	2.033	2.59	2.174
541884	PLAUR plasminogen activator, urokinase receptor | IMAGE:2421798 || 330381	-0.263	-0.208	-0.733	-0.344	0.388	-0.14	-0.375	-0.907	1.63	3.162	2.674		2.025	3.012	2.287	2.19	2.21	3.174		1.924	2.353	2.89	1.724
500183	PLAUR plasminogen activator, urokinase receptor | IMAGE:810017 || 107648	-0.318	-0.293	-0.618	-0.409	0.263	-0.385	-0.29	-0.922	1.635	2.987	2.469	1.795	1.86	2.627	1.952	2.015	2.025	3.069	2.056	1.809	2.118	2.755	1.549
27289	PMAIP1 phorbol-12-myristate-13-acetate-induced protein 1 | IMAGE:328550 || 161361	-1.066	-0.791	-0.366	0.273	-0.615	-0.573	0.122	-0.86	0.507	2.159	2.271	1.727	0.272	1.439	0.814	1.157	0.067	1.951	1.208	2.061	-0.15	2.667	0.421
1711	PMAIP1 phorbol-12-myristate-13-acetate-induced protein 1 | IMAGE:685398 || 161000	-0.748	0.437	-0.268	0.361	-0.087	0.245	-0.2	-0.412	0.835	2.377	1.879	2.505		1.847	1.442	1.775	0.665	2.229	1.696	2.209	0.288	2.635	0.979
19236	PMAIP1 phorbol-12-myristate-13-acetate-induced protein 1 | IMAGE:685398 || 161000	0.464	0.049	-0.226	0.313	-0.355	0.217	-0.108	-0.05	0.897	2.919	2.321	1.977		1.939	1.364	1.217	0.297	2.031	1.938	1.161	0.33	2.077	0.231
1262	PMAIP1 phorbol-12-myristate-13-acetate-induced protein 1 | IMAGE:713081 || 186801	-0.658	0.277	-0.198	0.201	-0.047	0.155	0.03	-0.232	0.735	2.307	2.359	1.965	0.42	1.667	1.302	1.575	0.175	2.059	1.716	1.729	0.228	2.675	1.179
3867	PMAIP1 phorbol-12-myristate-13-acetate-induced protein 1 | IMAGE:814353 || 118842	-0.238	-0.003	0.282	0.061	0.113	0.225	0.26	0.018	0.545	2.017	1.959	1.935	0.46	1.347	1.382	0.865	0.385	1.809	1.346	1.469	0.328	2.515	0.659
509303	PMAIP1 phorbol-12-myristate-13-acetate-induced protein 1 | IMAGE:814353 || 118842	-0.513	-0.128	0.357	0.246	0.118	0.07	0.305	-0.217	0.73	2.222	2.374	1.9	0.645	1.502	1.347	0.86	0.38	1.934	1.331	1.644	0.683	2.59	0.704
20332	PML promyelocytic leukemia | IMAGE:705046 || 163182	-0.883	-0.278	-0.663	-0.284	0.078	-0.2	-0.155	-0.307	-0.92	0.962	1.704	2.18	-0.535	-0.228	1.437	1.21	-0.78	-0.006	2.041	1.004	0.023	-0.86	0.864
500161	PRKR protein kinase, interferon-inducible double stranded RNA dependent | IMAGE:359184 || 117080	0.802	0.027	-0.268	0.451	-0.137	-0.065	-0.04	0.328		0.647	2.719		0.6	0.637	2.202	2.485	-0.565	0.469	2.886	2.229	-0.052	0.075	2.149
500161	PRKR protein kinase, interferon-inducible double stranded RNA dependent | IMAGE:359184 || 117080	0.802	0.027	-0.268	0.451	-0.137	-0.065	-0.04	0.328		0.647	2.719		0.6	0.637	2.202	2.485	-0.565	0.469	2.886	2.229	-0.052	0.075	2.149
28882	PTGS2 prostaglandin-endoperoxide synthase 2 (prostaglandin G/H synthase and cyclooxygenase) | IMAGE:147050 || 113323	-0.228	0.127	-0.648		0.493	-0.505	-0.68	-0.552	4.125		2.959	2.515	4.34	3.637	2.772	2.055	3.815	3.699		2.679	4.078	3.335	1.789
509571	PTGS2 prostaglandin-endoperoxide synthase 2 (prostaglandin G/H synthase and cyclooxygenase) | IMAGE:147050 || 113323	-0.067		-0.217	-0.228	0.164	0.006	-0.299	-0.691	4.886	4.298	4.15	3.516	4.071	3.538	3.203	3.186	4.726	3.82	3.947	4.03	4.129	3.816	3.07
508274	PTGS2 prostaglandin-endoperoxide synthase 2 (prostaglandin G/H synthase and cyclooxygenase) | IMAGE:845477 || 114925	1.681	0.166	0.101	0.17	0.772		0.399	0.707	3.904	3.506	3.228	2.324	3.989	2.746	1.951	2.154	3.794		2.645	2.808	3.717	3.164	2.748
28608	RI58 retinoic acid- and interferon-inducible protein (58kD) | IMAGE:310105 || 109270	1.213	1.128	0.823	0.742	1.264	0.856	0.221	1.539	1.676	2.508	2.59	3.296	1.281	1.398	2.113	3.306	0.936	1.74	3.017	3.43	0.689	1.796	2.62
28608	RI58 retinoic acid- and interferon-inducible protein (58kD) | IMAGE:310105 || 109270	1.213	1.128	0.823	0.742	1.264	0.856	0.221	1.539	1.676	2.508	2.59	3.296	1.281	1.398	2.113	3.306	0.936	1.74	3.017	3.43	0.689	1.796	2.62
501693	RI58 retinoic acid- and interferon-inducible protein (58kD) | IMAGE:310105 || 109270		-0.359	-0.694	-0.095	-0.483	-0.401		-0.868	-0.631	0.731	1.243	2.239			1.006	1.999	-0.491	0.993	1.75	2.173	-0.738	0.789	1.243
501693	RI58 retinoic acid- and interferon-inducible protein (58kD) | IMAGE:310105 || 109270		-0.359	-0.694	-0.095	-0.483	-0.401		-0.868	-0.631	0.731	1.243	2.239			1.006	1.999	-0.491	0.993	1.75	2.173	-0.738	0.789	1.243
4150	SCYA2 small inducible cytokine A2 (monocyte chemotactic protein 1, homologous to mouse Sig-je) | IMAGE:143842 || 184555	0.239	0.154	0.349	0.818	0.17	0.442	-0.003	0.235	0.942	1.634	3.516		2.347	1.574	3.269	3.952	1.222	1.606	3.373	3.106	1.715	1.622	2.766
500100	SCYA2 small inducible cytokine A2 (monocyte chemotactic protein 1, homologous to mouse Sig-je) | IMAGE:768561 || 114904	-0.105	-0.99	0.355		-0.504	-0.572	-0.317	-0.149	0.248	1.49	2.662		2.063	1.05	1.745	3.378	0.138	1.582	3.749	2.632	1.071	1.418	2.682
4296	SCYA4 small inducible cytokine A4 (homologous to mouse Mip-1b) | LCP:56 || 249407	0.404	-0.231	1.104	0.203	-0.085	0.367	0.732	0.86	1.997	2.599	2.481	2.067	1.702	2.319	1.794	2.207	2.437	3.121	2.738	2.821	2.12	3.207	3.061
516909	SCYB10 small inducible cytokine subfamily B (Cys-X-Cys), member 10 | IMAGE:1493160 || 117977	-0.511	-0.156	-0.221	0.678	0.02	-0.038	0.727	-0.215	0.502	1.804	2.346	1.092	0.627	0.854	1.189	0.972	0.782	0.926	1.503	2.106	0.215	0.542	0.626
27463	SCYB10 small inducible cytokine subfamily B (Cys-X-Cys), member 10 | IMAGE:491243 || 161386	0.134	-0.271	-0.376	1.243	-0.495	-0.173	0.722	-0.24	0.657	1.509	2.121	1.867	1.102	1.109	0.384	1.747	0.867	1.591	1.718	1.621	0.24	1.077	0.121
27885	SCYB10 small inducible cytokine subfamily B (Cys-X-Cys), member 10 | IMAGE:967284 || 320448	1.042	0.517	0.472	1.271	0.273	0.605	0.53	0.898	1.765	2.527	2.999		2.12			1.785	0.695	1.709	2.036	1.719	1.248	1.535	1.489
19337	SCYB10 small inducible cytokine subfamily B (Cys-X-Cys), member 10 | LCP:7 || 249289	1.197	0.502	0.687	1.256	0.368	0.85	0.915	0.993	1.18	3.022	2.424			2.392	1.777	1.69	0.96		2.251	2.004	1.543	1.46	0.944
25182	SCYB10 small inducible cytokine subfamily B (Cys-X-Cys), member 10 | LCP:7 || 249289	2.317	1.072	1.037	0.866	0.448	0.86	0.785	1.003	1.27	1.952	2.204	1.83	1.115	1.482	1.217	1.91	1.55	1.244	1.851	1.984	1.173	1.65	1.354
26643	SCYB11 small inducible cytokine subfamily B (Cys-X-Cys), member 11 | IMAGE:1030351 || 320524	-0.936	-1.111	-0.776		-0.035	-0.553	0.112	-0.07	0.057	2.819	3.731	2.607	0.942	2.049	1.904	1.547	-0.453	1.821	2.798	1.591	0.49	1.707	0.341
501515	SERPINB2 serine (or cysteine) proteinase inhibitor, clade B (ovalbumin), member 2 | IMAGE:70692 || 109746	-1.013	-1.238	-0.463	-0.424	-0.182		-0.485	-0.817	-0.7	1.772	2.704	0.96	0.615	1.882	1.967	0.73	-0.28	2.484	2.441	1.434	-0.057	3.43	0.124
508218	SOD2 superoxide dismutase 2, mitochondrial | IMAGE:840708 || 102185	-0.078	0.157	-0.108	0.371	0.203	0.095	-0.01	0.148	0.955	2.647	2.749		1.68	2.357	2.382	2.605	1.415	2.309	2.856	2.059	2.118	3.215	2.599
27270	SPARC secreted protein, acidic, cysteine-rich (osteonectin) | IMAGE:324597 || 178410	-0.051	-0.606		-1.632	-0.14	-0.238	-0.583	-1.675	-1.358	-0.446			-0.663	-1.626	-1.361		0.622	-1.104	-1.527	-0.854	-0.145		-2.184
29305	SRP9 signal recognition particle 9kD | IMAGE:2417513 || 320555	-0.646	0.579	-0.006	-0.017	-0.335	0.297	0.072	-0.5	0.287	1.069	2.331	1.497	0.182	0.819	1.504	1.527	0.497	1.221	1.948	2.101	-0.25	1.437	1.451
508232	SSA1 Sjogren syndrome antigen A1 (52kD, ribonucleoprotein autoantigen SS-A/Ro) | IMAGE:282956 || 118676	1.108	0.453	0.428	0.297	1.279	1.101	0.466	0.214	1.071	1.863	2.205	1.621	1.016	0.663	1.228	1.381	0.881	0.745	1.882	1.315	0.394	-0.059	1.765
15625	SSI-1 JAK binding protein | IMAGE:1319238 || 178711	-0.966	0.059	-0.516	-0.157	-0.025	-0.113	0.032	-0.78		1.719	3.391	2.657	-0.588	1.029	1.984	2.097	-0.083	1.141	2.258	2.411	-0.47	0.727	1.631
15628	SSI-1 JAK binding protein | IMAGE:1371531 || 178716	-0.575	-0.13	0.005	0.014	0.406	0.138	0.213	-0.309	-0.312	2.18	3.352		0.043	1.11	2.735	2.118	-0.012	1.092	3.259	2.282	0.341	0.828	1.862
24697	SSI-1 JAK binding protein | IMAGE:1371531 || 178716	-1.341	0.594	-0.161	-0.382	-0.56	-0.248	-0.323	-0.815	-0.688	0.984	2.506	1.962	-0.843	0.454	1.759	1.672	-0.338	0.306	1.663	1.876	-0.905	-0.058	1.146
28307	SSI-1 JAK binding protein | IMAGE:430097 || 161338	-0.331	0.444	-0.001	0.378	0.29	0.222	-0.153	0.095		0.764	3.106		0.717	0.214	2.219	3.072	-0.148	0.676	3.233	3.126	0.575	0.472	3.486
501673	SSI-1 JAK binding protein | IMAGE:712668 || 110705	0.427	0.132	-0.023	0.206	0.238	0.15	0.505	-0.347	-0.19	2.052	3.964			1.302	2.527	2.24	-0.17	1.134	3.151	2.084	0.003	0.78	2.104
517162	SSI-3 #STAT induced STAT inhibitor 3 OR #Hs.311405 ESTs | IMAGE:362278 || 105895	-0.608	0.117	-0.758	-0.459	-0.047	-0.385	-0.35	-0.822	2.185		3.659	3.035	2.46	2.627	3.202	3.055	2.795	2.969	3.316	2.979	2.258	3.125	2.399
541958	SSI-3 STAT induced STAT inhibitor 3 | IMAGE:2450237 || 320642	1.299	0.424	-0.101	-0.052	0.46	0.012	-0.083	0.155	3.102	3.054	4.356	2.992	3.247	3.184	3.299	3.142	2.662	3.166	3.693	3.156	2.735	3.152	3.466
24393	STAF50 stimulated trans-acting factor (50 kDa) | IMAGE:1241157 || 177795	-1.203	-1.218	-0.823	-0.054	-0.042	-0.83	-0.345	-0.607	-1.48	-0.158	1.684	1.94	0.145	-0.458	0.947	1.24	-0.56	-0.456	1.271	1.794	-0.497	0.14	0.694
18360	STAT1 signal transducer and activator of transcription 1, 91kD | IMAGE:1272694 || 177700	0.817	0.572	-0.093	0.646	0.908	0.87	0.695	1.003	0.75	1.262	1.014	1.63	0.705	0.402	0.537	1.62	0.57	0.404	1.221	1.874	0.073	0.23	1.864
18360	STAT1 signal transducer and activator of transcription 1, 91kD | IMAGE:1272694 || 177700	0.817	0.572	-0.093	0.646	0.908	0.87	0.695	1.003	0.75	1.262	1.014	1.63	0.705	0.402	0.537	1.62	0.57	0.404	1.221	1.874	0.073	0.23	1.864
24399	STAT1 signal transducer and activator of transcription 1, 91kD | IMAGE:1272694 || 177700	-0.301	0.194	-0.351	0.668	0.55		0.657	0.345	0.282	1.624	1.966	1.862	0.887	0.794	1.319	1.622	0.102	0.776	1.623	1.666	0.235	0.122	1.596
24399	STAT1 signal transducer and activator of transcription 1, 91kD | IMAGE:1272694 || 177700	-0.301	0.194	-0.351	0.668	0.55		0.657	0.345	0.282	1.624	1.966	1.862	0.887	0.794	1.319	1.622	0.102	0.776	1.623	1.666	0.235	0.122	1.596
18449	STAT1 signal transducer and activator of transcription 1, 91kD | IMAGE:1305420 || 177686	0.479	0.164	-0.411	0.868	0.41	0.512	0.137	0.965	0.332		1.996			0.684	1.629	1.872	-0.008	1.016	2.103	2.186	0.595	0.452	1.506
18449	STAT1 signal transducer and activator of transcription 1, 91kD | IMAGE:1305420 || 177686	0.479	0.164	-0.411	0.868	0.41	0.512	0.137	0.965	0.332		1.996			0.684	1.629	1.872	-0.008	1.016	2.103	2.186	0.595	0.452	1.506
25151	STAT1 signal transducer and activator of transcription 1, 91kD | IMAGE:1305420 || 177686	0.924	-0.001	-0.756	0.813	0.265	0.507	0.432	0.79	0.327	1.169	2.581	1.857		0.619	1.214	1.507	-0.083	0.721	1.598	2.001	0.35	0.357	2.031
25151	STAT1 signal transducer and activator of transcription 1, 91kD | IMAGE:1305420 || 177686	0.924	-0.001	-0.756	0.813	0.265	0.507	0.432	0.79	0.327	1.169	2.581	1.857		0.619	1.214	1.507	-0.083	0.721	1.598	2.001	0.35	0.357	2.031
501436	STAT1 signal transducer and activator of transcription 1, 91kD | IMAGE:840691 || 108390	-0.663	-0.348	-0.803	0.586	0.278	0.49	0.305	0.053	-0.2	1.182	2.234	2.08	0.535	0.432	0.757	1.62	-0.27	0.604		2.404	-0.187	0.53	1.534
501436	STAT1 signal transducer and activator of transcription 1, 91kD | IMAGE:840691 || 108390	-0.663	-0.348	-0.803	0.586	0.278	0.49	0.305	0.053	-0.2	1.182	2.234	2.08	0.535	0.432	0.757	1.62	-0.27	0.604		2.404	-0.187	0.53	1.534
4309	STAT1 signal transducer and activator of transcription 1, 91kD | LCP:41 || 249371	-0.651	-0.336	-0.731	0.548	-0.1	0.102	0.327	-0.285	-0.308	0.784	2.226	1.922	0.287	0.284	0.739	2.162	-0.238	0.326	1.583	2.646	-0.615	0.542	1.536
4309	STAT1 signal transducer and activator of transcription 1, 91kD | LCP:41 || 249371	-0.651	-0.336	-0.731	0.548	-0.1	0.102	0.327	-0.285	-0.308	0.784	2.226	1.922	0.287	0.284	0.739	2.162	-0.238	0.326	1.583	2.646	-0.615	0.542	1.536
19342	STAT1 signal transducer and activator of transcription 1, 91kD | LCP:41 || 249371	-0.328	-0.153	-0.708	0.811	0.413	0.635	0.27	0.558	0.245	1.157	2.479		1.05	0.437	1.232	1.795	-0.105	0.889	1.776	2.339	0.308	0.575	1.489
19342	STAT1 signal transducer and activator of transcription 1, 91kD | LCP:41 || 249371	-0.328	-0.153	-0.708	0.811	0.413	0.635	0.27	0.558	0.245	1.157	2.479		1.05	0.437	1.232	1.795	-0.105	0.889	1.776	2.339	0.308	0.575	1.489
20392	TFRC transferrin receptor (p90, CD71) | IMAGE:824051 || 163054	0.284	0.079	-0.066	0.203	0.395	0.267	0.232	0.07	0.187	0.619	2.301		1.102	0.689	2.314	1.657	0.127	0.981	2.578	2.691	0.77	1.197	2.181
28556	TFRC transferrin receptor (p90, CD71) | IMAGE:841703 || 115626	-0.046	0.479	-0.056	0.573	-0.165	-0.123	0.252	-0.09	1.837	0.879	0.621		2.042	0.899	0.304	1.407	1.987	1.561	0.528	1.481	2.01	1.347	2.011
12771	TNF tumor necrosis factor (TNF superfamily, member 2) | IMAGE:1317148 || 161473		-0.234	0.651	1.47	0.762	-0.246	0.199	0.507	3.444	2.986	3.788	2.724	3.629	3.456	2.231	2.664	3.864	2.558	3.105	2.288		4.524
28018	TNF tumor necrosis factor (TNF superfamily, member 2) | IMAGE:1317148 || 161473	-0.586	-0.141	-0.036		0.405	0.517	-0.128	0.03	3.597	3.549	3.001	2.157	3.302	3.559	1.984	2.067	3.527	3.441	3.018	1.171	3.44	3.287	1.371
14195	TNF tumor necrosis factor (TNF superfamily, member 2) | IMAGE:1351198 || 180220		-0.214	-0.319	0.07	-0.168	0.144	-0.011	0.137		2.376	1.708	0.764	1.789	2.276	0.521	0.504	2.374	1.388	0.885	0.118	2.017	1.274	0.088
18592	TNF tumor necrosis factor (TNF superfamily, member 2) | IMAGE:1356309 || 161119	-0.088	-0.223	0.432	1.131	0.743	0.305	0.3	0.628	3.945	3.607	3.749		3.99	3.547	2.682	2.475	4.195	3.579	3.126	2.489	4.098	4.365	1.719
24423	TNF tumor necrosis factor (TNF superfamily, member 2) | IMAGE:1356309 || 161119	-0.636	-0.171	0.204	0.743	0.185	0.107	0.172	0.28	3.907	3.989	3.991	1.987	3.222	4.129	2.444	2.207		3.741	3.078	2.281	2.89	4.287	1.651
531563	TNF tumor necrosis factor (TNF superfamily, member 2) | IMAGE:1851134 || 312192	-0.406	-0.321	-0.126	0.423	0.385	-0.063	0.072	-0.22	3.487	3.549	2.721	1.787	3.502	3.269	1.844	1.457	3.807	3.351	1.938	1.471	3.66	3.517	1.131
521210	TNF tumor necrosis factor (TNF superfamily, member 2) | IMAGE:446927 || 222111	1.202	1.307	1.142	1.221	1.323	0.765	0.66	2.038	4.345	4.127	3.839	3.385	3.37	4.027	2.672	3.375	4.285	3.769	4.006	3.559	4.028	4.525	3.479
4118	TNF tumor necrosis factor (TNF superfamily, member 2) | LCP:102 || 249411	-0.698	-0.043	0.002	0.161	0.233	-0.025	0.16	-0.132	3.385	3.527	2.229	1.765		3.537	0.902	1.855	3.405	2.899	2.266	1.859	2.888	3.325	1.699
25238	TNF tumor necrosis factor (TNF superfamily, member 2) | LCP:102 || 249411	-0.238	-0.363	0.102	0.661	0.093	0.245	0.51	-0.392	4.085	4.497	2.679		4.05	4.527	1.242	2.405	3.945	3.359	2.826	2.619	3.638	4.105	1.979
15622	TNFRSF5 tumor necrosis factor receptor superfamily, member 5 | IMAGE:1270662 || 178696	-0.133	-0.488	0.337		0.418	0.29	0.665	1.073	0.06	1.802	2.894			1.952	2.237	2.71	0.08	1.834		2.014	0.533	1.85	0.944
27399	TNFRSF5 tumor necrosis factor receptor superfamily, member 5 | IMAGE:446360 || 178334	-0.648	-0.253	0.122	0.761	0.273	0.025	0.33	0.198	-0.125	2.037	3.229	2.125	0.38	2.787	2.182	2.115	0.015	2.199	2.526	1.919	0.038	1.905	1.529
10100	TNFRSF6 tumor necrosis factor receptor superfamily, member 6 | IMAGE:1235120 || 181528	-0.943	-0.148	-0.113	0.466	-0.282	-0.53	0.075	-0.067	-0.06	0.362	2.454	2.05	0.035	-0.058	1.287	1.49	-0.5	0.724	1.651	1.814	-0.367	1.02	1.394
509256	TNFRSF6 tumor necrosis factor receptor superfamily, member 6 | IMAGE:714213 || 117538	-0.173	-0.168	0.537	0.736	0.408	-0.18	0.125	0.493	-0.09	0.242	2.724		0.565		1.897	1.95	-0.17	0.074	2.761	2.574	0.593	1.21	1.334
509256	TNFRSF6 tumor necrosis factor receptor superfamily, member 6 | IMAGE:714213 || 117538	-0.173	-0.168	0.537	0.736	0.408	-0.18	0.125	0.493	-0.09	0.242	2.724		0.565		1.897	1.95	-0.17	0.074	2.761	2.574	0.593	1.21	1.334
542482	UBE2L6 ubiquitin-conjugating enzyme E2L 6 | IMAGE:2568695 || 330659	-0.256	0.109	-0.236	0.443	0.355	0.417	0.652	0.06	0.177		2.471		0.662	0.799	1.384	1.967	-0.193	0.591	1.908	1.841	0.05	0.127	1.581
520091	USP18 ubiquitin specific protease 18 | IMAGE:745083 || 222865	-0.891	-0.246	-0.451	-0.602	-0.04	-0.538	-0.153	-0.935		2.934	4.066	3.382	0.147	1.124	3.139	2.892	-0.428	1.276	3.273	2.866		0.432	1.476
29167	WARS tryptophanyl-tRNA synthetase | IMAGE:1647972 || 320701	-1.113	-0.028	-1.413	-0.004	0.168	0.05		-0.827	-0.46	1.612	2.694	2.07	-0.155	0.842	0.837	1.31	-0.2		1.201	1.434	-0.467	-0.28	0.734
508206	WARS tryptophanyl-tRNA synthetase | IMAGE:855786 || 115701	0.457	0.262	-0.663	0.876	0.718	0.76	0.445	0.283	0.2		2.864		1.175	1.582	1.477	1.47		1.594	2.111	1.684	0.673	0.47	1.244
